# Supplementary material for: The Dark Side of Ideology: Ideological Worldviews and Antidemocratic Attitudes
Source: Ann N Y Acad Sci. 2025 Sep 27;1553(1):391–406. doi: 10.1111/nyas.70062 (PMC12645262; doi:10.1111/nyas.70062)
Supplement: Supplementary file 3 — Data.csv [file NYAS-1553-391-s002.csv]

duration	recaptcha	fraud	exclude	antidemo1	antidemo2	antidemo3	antidemo4	antidemo5	antidemo6	antidemo7	antidemo8	antidemo9	antidemo10	antidemo11	antidemo12	antidemo13	antidemo14	antidemo15	antidemo16	antidemo17	antidemo18	antidemo19	antidemo20	antidemo21	antidemo22	antidemo23	antidemo24	antidemo25	antidemo26	antidemo27	antidemo28	antidemo29	antidemo30	antidemo31	antidemo32	antidemo33	antidemo34	antidemo35	antidemo36	sdo1	sdo2	sdo3	sdo4	sdo5	sdo6	sdo7	sdo8	submission1	submission2
1738	1	0	0	7	1	2	3	4	5	5	4	3	5	2	6	4	4	4	3	6	3	3	2	2	4	2	4	5	4	6	4	2	4	5	2	4	1	2	3	4	3	6	6	4	4	4	4	3	3
1187	1	0	0	6	1	2	5	2	2	6	5	2	5	6	7	4	2	6	5	6	3	6	1	6	2	2	2	3	3	1	2	2	2	2	1	6	1	1	1	5	2	6	6	4	1	4	6	1	1
1884	1	0	0	6	2	1	3	4	2	6	6	3	2	2	5	5	4	5	6	6	5	4	1	4	4	4	4	4	4	5	3	2	1	5	1	2	1	1	2	5	2	5	3	5	5	5	5	2	2
950	.800000011920929	0	0	6	3	2	5	6	2	5	6	2	4	3	4	6	3	5	4	5	3	4	1	4	3	1	3	3	3	4	2	3	4	4	2	3	2	1	3	3	2	3	6	3	2	5	6	4	3
885	1	0	0	6	2	2	3	4	2	3	3	5	5	1	4	4	4	4	5	6	3	2	1	4	3	2	4	6	4	2	2	2	3	2	2	1	1	1	2	4	2	6	4	5	4	3	4	3	4
2047	.899999976158142	0	0	7	2	1	7	1	1	7	5	3	2	2	6	5	2	6	2	7	2	1	1	1	1	1	5	2	2	6	1	2	5	6	1	6	2	2	1	1	1	7	7	1	1	7	7	1	1
1560	.899999976158142	0	0	6	1	2	6	1	3	5	2	5	6	2	5	3	3	5	3	5	2	2	1	2	2	1	3	4	4	2	1	2	2	3	4	4	2	4	6	5	5	6	5	6	4	3	6	3	3
642	1	0	0	7	2	2	5	4	2	6	2	7	6	3	4	3	3	4	3	7	1	2	1	2	3	2	2	4	4	3	2	4	3	4	1	2	1	2	1	2	4	6	7	2	2	7	7	2	4
3429	1	10	0	7	1	1	6	5	3	6	2	2	6	2	5	4	3	2	2	7	2	3	1	2	4	1	1	2	2	5	2	4	4	4	2	2	1	1	4	1	1	7	7	1	1	7	7	1	3
4812	.899999976158142	0	0	5	1	2	5	5	4	4	3	4	4	3	5	3	3	5	3	7	3	3	1	3	2	4	3	4	5	5	2	2	4	5	4	4	4	4	5	2	2	5	5	2	2	5	6	1	2
551	.899999976158142	0	0	2	5	1	6	5	4	7	7	5	6	7	5	5	5	6	5	4	5	7	1	6	4	1	4	5	7	2	1	5	5	6	6	4	6	4	6	4	1	7	7	4	5	6	6	1	3
3370	.899999976158142	0	0	4	4	2	3	6	5	2	5	4	5	4	6	4	4	4	5	6	4	5	1	5	2	1	2	2	5	5	5	5	5	5	2	4	3	2	2	5	5	6	6	4	4	5	6	4	4
502	1	0	0	7	1	3	7	1	6	7	1	2	7	1	7	2	4	7	1	7	5	1	1	5	1	7	1	4	7	1	1	1	1	1	1	1	1	1	1	1	1	7	7	6	2	1	4	1	1
936	1	0	0	6	6	6	6	6	6	7	6	6	6	6	6	7	2	6	3	6	3	6	6	6	6	4	2	6	6	6	6	6	7	7	6	6	5	6	5	5	6	6	6	3	2	6	6	7	6
613	1	0	0	7	1	1	1	7	6	7	1	7	7	1	7	6	1	6	1	7	1	1	1	1	1	4	3	6	5	6	1	5	4	6	7	7	1	1	6	5	6	7	4	7	6	2	7	1	1
8058	1	0	0	7	2	2	1	2	2	7	4	2	6	1	6	1	2	5	1	6	4	1	1	2	3	1	1	5	6	2	4	3	3	3	1	1	1	1	1	3	3	3	5	4	3	5	6	4	3
235	1	0	0	7	2	1	5	5	1	6	1	2	5	2	7	7	2	7	2	7	1	1	1	2	2	1	1	1	2	2	5	1	2	1	1	2	1	3	1	1	1	7	7	2	1	6	7	4	3
324	.899999976158142	0	0	6	1	1	7	2	2	7	1	5	6	3	7	1	2	5	2	7	2	2	1	5	2	3	1	2	2	2	1	1	2	2	2	1	1	1	2	3	1	6	6	1	2	6	7	1	2
408	.899999976158142	0	0	7	1	4	4	4	5	6	5	4	5	3	4	4	3	5	1	7	4	4	1	4	5	4	3	4	7	4	3	4	2	2	1	4	7	1	4
390	1	0	0	6	1	1	7	1	5	6	5	1	3	1	7	1	2	6	1	6	1	5	1	6	2	4	1	2	1	1	1	2	1	6	1	1	1	1	1
1265	1	5	0	5	3	4	4	4	4	4	4	4	4	4	4	2	4	4	3	5	4	3	4	4	4	4	2	4	4	4	2	4	3	4	1	4	2	4	2
249	1	0	0	7	1	1	4	4	1	7	1	5	7	1	6	1	1	6	1	6	1	1	1	1	1	6	1	6	1	1	2	2	1	2	1	1	1	2	2
1053	1	0	0	4	6	6	6	7	6	3	7	2	5	5	7	2	6	7	6	7	7	6	5	5	7	4	4	5	6	6	4	6	7	6	5	4	4	6	5	6	4	1	4	4	6	3	7	7	7
988	1	0	0	6	1	1	5	5	2	7	4	4	7	1	6	1	2	6	4	7	1	2	2	2	1	1	2	2	5	3	1	1	2	3	1	1	1	2	1	2	2	6	6	2	2	6	7	2	2
1150	1	0	0	7	1	1	7	1	1	7	1	7	7	1	4	4	2	7	2	7	1	2	1	1	1	4	3	6	1	1	1	1	1	1	1	6	1	2	4	7	4	4	4	7	5	1	5	1	1
1629	1	0	0	6	2	1	4	6	1	6	1	5	6	1	6	5	2	4	3	7	1	4	1	2	2	6	1	1	2	2	2	5	6	1	1	5	1	1	1	2	1	7	7	3	6	7	7	4	4
1756	1	0	0	6	1	3	2	4	5	5	3	2	4	2	6	5	3	5	5	7	5	3	1	5	3	2	1	1	4	1	2	3	1	2	2	1	3	4	5	5	2	4	6	1	1	5	6	2	3
1569	1	0	0	6	2	2	6	2	2	6	2	6	6	2	6	2	2	6	2	6	2	2	1	2	2	2	5	2	3	2	2	2	2	2	2	2	1	1	2	2	2	6	6	5	3	6	6	2	2
1454	1	0	0	7	1	1	5	2	1	7	1	7	7	1	5	3	1	7	1	7	2	1	1	1	1	2	1	6	3	1	1	1	1	1	1	1	1	1	2	3	2	7	7	6	2	3	6	1	1
1364	1	0	0	6	1	4	6	6	4	6	2	6	6	1	2	2	2	2	2	6	2	2	1	4	2	4	4	2	2	2	2	2	2	2	1	1	1	1	1	6	2	6	6	2	6	6	6	3	4
1417	1	0	0	6	2	1	5	2	2	6	1	2	7	2	5	2	2	5	5	6	2	1	1	1	2	2	2	2	5	2	2	1	1	7	3	5	1	1	2	5	2	2	6	6	2	3	3	3	3
2966	1	0	0	6	5	2	3	4	2	6	3	6	6	2	6	3	3	6	3	6	3	3	2	3	4	2	4	4	5	3	3	2	5	2	5	2	3	3	4	3	2	5	6	3	2	5	6	3	4
1472	1	0	0	6	2	2	2	6	2	6	2	6	6	2	6	2	2	2	2	6	2	2	2	2	6	6	6	6	6	2	6	3	6	6	2	2	1	1	1	5	6	5	6	2	2	5	6	2	2
1517	.899999976158142	0	0	7	1	1	7	3	1	7	3	4	7	1	7	1	4	7	1	7	1	1	1	1	2	1	2	1	1	3	1	1	3	1	1	1	1	3	1	3	4	6	7	3	7	7	7	5	3
789	.899999976158142	0	0	5	2	1	5	6	3	3	5	5	5	5	6	6	3	5	2	5	3	3	1	3	5	5	5	5	5	2	2	5	6	6	1	1	1	1	1	5	5	5	5	5	5	3	5	2	2
1322	1	0	0	6	2	2	3	6	2	6	5	5	6	2	6	2	2	6	6	6	2	1	1	2	3	2	5	5	6	2	2	5	3	2	1	2	1	1	2	5	5	5	5	5	5	3	5	3	2
774	.899999976158142	0	0	3	6	3	1	6	1	4	1	3	5	1	2	1	1	4	1	5	4	1	2	2	4	2	2	3	4	5	1	4	5	3	1	3	1	1	1	2	2	6	5	4	2	5	5	3	2
1064	1	0	0	5	4	5	5	7	5	3	4	4	5	3	6	4	2	4	4	5	4	5	1	5	4	4	3	5	5	6	6	4	6	6	1	4	1	1	1	4	5	5	5	4	4	5	6	4	4
665	1	0	0	6	6	4	5	6	4	6	4	4	4	6	7	5	2	5	6	7	6	6	3	5	5	5	5	5	4	4	6	4	3	6	1	2	1	1	2	3	5	5	5	3	3	5	6	5	5
1372	1	0	0	7	4	4	4	5	3	6	7	3	5	2	7	4	2	6	5	4	6	5	5	4	6	4	2	5	6	4	4	3	2	4	1	2	1	1	2	4	2	7	7	4	2	4	6	2	2
756	1	0	0	4	3	3	2	5	3	5	3	5	4	2	5	4	4	5	3	5	3	4	1	3	3	4	3	5	5	3	5	5	4	4	1	2	1	1	1	5	5	5	4	5	5	3	5	3	4
1099	1	0	0	6	2	2	4	2	2	6	2	4	6	1	4	4	3	5	2	7	2	2	2	2	2	4	5	5	4	5	4	2	5	5	2	2	1	1	2	6	5	6	6	6	3	6	7	3	4
1796	1	0	0	7	1	1	7	4	1	3	3	2	5	1	7	2	2	6	6	7	5	6	1	6	3	3	1	3	4	1	5	3	3	5	1	1	1	1	1	1	2	7	7	2	3	5	7	3	6
1137	1	0	0	7	1	1	5	3	7	3	2	2	5	1	7	1	4	7	1	7	3	5	1	5	5	4	4	5	5	5	3	4	3	4	2	3	1	4	4	4	5	7	5	4	3	5	5	3	3
3256	1	0	0	5	6	1	3	6	7	7	7	6	7	1	6	2	2	7	3	7	3	6	1	2	7	4	2	3	7	6	5	2	6	2	1	1	1	1	2	5	6	6	7	2	1	6	7	2	4
1647	1	0	0	5	1	1	3	7	3	4	2	3	6	2	6	2	3	5	1	6	2	1	2	1	2	5	7	5	6	3	4	1	4	2	1	2	1	1	1	6	6	3	2	6	2	2	3	4	3
1149	.899999976158142	0	0	7	4	3	2	4	5	6	1	4	6	4	4	4	4	6	4	6	3	1	1	1	4	5	6	6	5	6	1	4	1	5	1	1	1	1	1	3	5	7	7	4	4	6	6	4	4
1049	1	0	0	5	2	1	3	5	3	6	4	5	7	1	5	2	5	6	4	7	6	1	1	1	6	4	6	4	6	4	4	2	3	5	1	1	1	1	1	4	4	5	5	5	5	5	5	2	3
4203	1	0	0	6	3	2	4	5	5	6	4	4	7	2	6	2	2	5	4	7	3	2	1	2	4	2	4	5	4	6	4	3	4	5	1	2	2	1	1	4	4	4	4	4	5	5	5	3	3
1570	1	0	0	6	2	1	6	5	2	6	5	3	6	2	5	2	5	5	5	6	3	1	1	4	2	2	1	4	4	4	2	1	2	6	2	1	1	1	2	2	2	6	6	2	2	6	7	6	5
650	1	25	0	6	3	1	3	3	4	6	2	4	6	3	5	4	5	2	3	6	6	2	2	2	4	2	5	2	3	3	1	6	3	2	3	3	4	3	4	4	6	2	2	6	6	2	2	4	2
804	1	0	0	5	5	6	7	5	7	7	7	6	6	4	7	7	5	6	4	4	7	7	1	7	7	7	7	6	5	7	5	5	6	6	6	6	1	5	7	7	5	5	7	4	6	5	6	6	6
795	.899999976158142	0	0	6	2	2	2	5	2	6	2	2	6	2	6	6	4	4	3	6	5	2	2	2	6	2	2	4	6	7	1	3	5	7	2	2	5	1	6	6	2	6	3	2	6	5	6	5	6
926	1	0	0	5	2	2	3	4	5	2	3	3	5	2	6	4	4	5	2	6	3	3	2	5	5	3	3	5	4	3	5	3	2	5	1	1	1	1	2	5	3	4	5	6	5	4	4	3	3
817	1	0	0	5	2	5	4	4	5	6	4	2	3	4	5	4	3	5	5	5	5	3	4	4	5	2	4	4	5	2	5	2	2	2	2	4	2	2	2	3	3	3	5	4	2	5	5	4	4
668	1	0	0	5	3	4	4	4	3	4	4	4	5	4	4	4	4	5	3	5	4	4	4	4	4	4	4	4	5	4	5	4	4	5	3	4	2	2	3	4	4	5	5	4	4	4	4	4	5
1049	1	0	0	5	2	2	3	5	3	5	4	3	7	1	5	4	3	4	3	7	5	5	3	4	5	5	4	4	4	3	2	1	3	5	1	1	1	1	1	3	1	6	7	4	3	5	7	1	2
898	.899999976158142	0	0	6	5	5	3	5	2	3	5	5	7	3	7	5	6	6	6	5	1	7	1	5	2	5	5	5	5	5	3	5	4	6	2	5	1	2	4	5	6	6	5	6	5	4	7	3	2
1040	1	0	0	5	1	3	6	5	5	7	3	2	7	3	4	4	5	4	3	4	5	4	1	3	4	3	4	6	6	1	1	2	5	2	7	5	4	5	5	5	4	4	5	4	5	5	5	5	2
1328	.899999976158142	0	0	6	2	3	3	4	4	6	4	5	4	2	5	4	2	5	4	6	2	2	2	5	6	5	2	4	4	2	5	4	4	4	2	4	2	2	2	2	4	4	6	4	4	4	4	2	1
1143	.899999976158142	0	0	4	5	1	1	7	6	6	6	4	5	1	6	2	5	4	2	6	2	1	1	2	4	4	1	5	4	5	1	2	6	7	3	1	1	1	1	4	1	7	6	4	2	5	5	5	3
1210	1	0	0	5	4	3	4	3	4	4	4	4	3	4	4	3	3	4	4	4	4	4	4	4	4	5	4	3	5	4	4	4	4	3	4	4	4	4	3	4	5	4	4	4	4	4	4	4	5
1431	1	5	0	7	6	1	5	6	6	7	6	4	5	4	7	2	4	4	4	7	2	4	1	5	1	1	3	5	4	7	1	4	3	7	2	2	1	4	1	6	3	6	6	4	3	5	6	2	1
1470	1	0	0	6	2	1	5	5	1	6	5	4	6	2	4	5	2	5	5	6	2	2	1	2	2	5	3	4	2	5	3	2	5	5	2	1	1	1	2	4	2	5	6	3	2	5	6	2	4
1547	1	0	0	6	3	7	4	5	6	4	4	4	3	1	7	1	6	2	2	7	6	6	4	7	7	4	2	1	7	6	2	4	4	4	4	5	2	4	4	1	4	4	7	2	6	6	7	1	2
1513	1	0	0	6	1	2	4	6	3	7	4	2	7	1	7	1	2	1	1	7	1	4	1	2	3	2	2	3	4	3	4	5	3	6	1	1	1	4	1	5	5	7	6	6	4	6	6	1	2
1575	1	0	0	5	2	2	4	4	2	3	2	4	6	2	3	3	2	5	3	6	3	4	1	6	4	3	5	2	3	2	4	2	2	4	1	1	1	1	2	4	4	4	4	4	4	4	4	2	2
1517	1	0	0	7	2	1	3	2	2	6	7	6	5	1	7	1	2	6	5	7	5	1	1	5	1	2	2	3	3	2	2	2	3	3	1	5	2	1	2	5	2	6	7	2	2	7	6	3	2
1644	.899999976158142	0	0	6	4	3	2	4	5	1	4	4	5	2	4	6	5	4	4	3	4	3	1	2	4	1	3	4	4	5	4	4	7	2	1	4	1	4	1	3	4	7	5	4	2	3	5	4	4
1477	1	0	0	6	4	3	5	6	3	5	4	4	6	5	5	5	5	5	5	6	6	5	5	5	3	4	3	1	5	5	4	5	5	1	1	1	1	5	1	3	1	3	6	5	2	5	5	3	5
1509	.899999976158142	20	0	6	2	2	3	5	3	6	2	3	7	1	5	4	3	6	1	6	3	3	1	3	3	5	4	3	5	5	5	2	3	3	1	3	1	1	3	4	1	5	6	3	3	6	6	2	4
1628	1	0	0	6	3	2	5	4	2	6	4	5	6	3	5	3	4	4	2	5	2	2	2	2	4	2	4	3	5	3	3	2	5	3	1	4	2	1	1	5	3	6	5	4	4	4	6	2	2
1226	.899999976158142	0	0	6	4	2	2	5	2	5	4	4	3	2	6	2	5	4	2	6	5	4	1	4	2	4	2	2	4	5	4	4	4	6	1	1	1	1	1	4	4	5	6	4	4	4	6	2	3
1343	1	0	0	7	1	1	6	6	1	7	1	1	7	1	7	2	1	7	1	7	1	1	1	1	1	1	1	1	2	1	1	1	2	2	1	1	1	1	1	5	1	6	6	2	5	6	6	4	3
1555	1	0	0	5	4	2	4	4	5	4	5	2	4	2	7	3	4	5	4	6	5	4	5	6	4	4	4	5	6	3	4	2	2	5	2	4	1	2	4	5	5	5	6	2	2	5	7	5	4
1980	1	0	0	6	2	4	4	4	4	6	4	4	5	3	6	2	3	5	3	5	3	3	2	5	5	2	4	4	5	4	4	5	6	3	2	3	2	2	3	3	2	5	6	5	5	5	5	3	4
1714	1	0	0	7	1	1	5	7	4	7	1	7	7	1	6	1	1	6	1	7	1	2	1	1	1	1	6	7	7	5	5	2	3	7	2	1	1	4	1	4	4	5	6	2	2	3	5	4	4
2016	1	0	0	4	3	1	7	4	4	7	5	3	7	2	6	2	3	6	2	6	2	2	2	3	5	2	2	4	4	3	2	4	2	3	3	3	1	3	5	4	3	6	5	6	2	6	6	5	6
2028	1	0	0	6	2	1	3	6	3	2	2	6	6	2	6	3	2	6	3	2	1	2	2	2	2	3	2	7	5	3	5	2	5	6	2	5	1	1	3	5	5	3	6	3	5	5	6	2	2
2031	1	0	0	6	5	2	3	3	5	6	5	5	5	2	6	2	2	5	3	7	5	3	1	4	5	2	2	4	6	2	4	4	5	5	2	1	2	2	2	2	2	4	6	4	3	5	5	3	2
2136	1	0	0	5	2	3	1	6	6	3	5	4	5	3	4	6	4	4	5	5	4	4	2	4	5	4	4	5	4	4	2	3	2	7	1	1	1	1	3	5	5	3	3	5	5	4	3	4	4
1040	.899999976158142	0	0	7	1	4	4	7	7	5	4	1	1	1	7	6	3	7	5	2	7	4	5	7	7	5	4	6	4	1	7	1	1	4	4	7	1	1	1	7	7	4	3	7	7	4	4	4	1
2219	1	0	0	7	1	1	7	5	3	4	7	1	1	1	7	1	1	7	4	5	1	5	1	5	1	2	2	4	5	5	1	1	5	5	1	5	4	4	5	1	1	7	7	7	1	7	7	1	1
1547	1	0	0	7	1	1	4	6	4	7	5	2	7	1	6	2	2	6	2	7	2	4	1	1	4	1	6	4	2	5	1	2	2	2	2	2	2	1	2	6	4	2	6	3	6	5	6	3	2
1519	1	0	0	7	1	1	7	5	2	7	2	4	7	1	6	2	2	6	2	7	2	1	1	1	1	1	1	6	3	1	1	2	1	5	3	3	1	1	3	1	1	7	7	2	1	7	7	2	3
956	1	0	0	5	3	5	2	5	4	5	4	4	5	5	5	4	3	4	4	5	6	5	4	4	6	5	3	5	5	4	5	5	3	5	2	3	3	1	2	6	5	5	4	5	6	4	4	3	1
1017	1	0	0	7	7	1	3	5	5	4	6	7	7	1	7	1	1	7	1	7	4	1	1	4	1	1	1	3	4	1	1	1	1	1	1	3	1	1	1	2	2	7	7	4	1	5	7	1	2
1090	1	0	0	7	1	1	6	7	1	7	1	7	7	1	4	3	1	6	2	7	1	1	1	1	1	2	1	3	2	5	1	2	5	5	1	1	1	1	1	4	1	7	6	2	2	6	7	5	5
1883	1	0	0	5	2	2	3	4	2	5	5	4	5	2	5	3	2	3	6	6	3	3	2	5	5	4	3	5	5	3	2	4	2	5	2	2	1	1	2	5	4	5	3	5	5	5	6	3	7
3982	1	0	0	7	1	1	1	4	1	7	1	5	7	1	6	1	1	5	1	7	1	2	1	1	2	7	6	1	4	1	1	1	1	1	1	4	3	4	4	1	4	7	7	1	4	7	7	4	1
689	1	0	0	4	4	5	5	4	4	4	4	5	4	4	5	4	5	5	5	4	5	5	4	4	4	5	5	4	5	4	4	5	5	4	5	4	5	3	4	6	4	4	6	5	4	5	5	5	3
1272	.899999976158142	0	0	6	1	2	4	4	2	5	4	5	5	2	6	2	1	6	4	5	4	6	4	5	4	2	2	5	6	2	5	2	2	5	2	3	2	3	3	4	4	5	4	4	4	4	4	2	2
1085	.899999976158142	0	0	7	3	1	7	4	5	7	6	2	7	1	7	3	2	7	2	6	6	3	1	5	6	4	2	6	3	2	5	5	5	4	1	1	1	1	1	6	4	5	6	3	5	7	7	1	5
1324	1	0	0	5	4	3	5	4	5	5	5	3	3	4	5	3	4	4	3	6	4	5	4	5	4	4	3	4	5	4	5	4	4	3	3	4	2	3	2	5	5	5	5	4	5	4	5	3	3
1582	1	0	0	7	1	1	5	7	5	7	1	7	7	1	6	1	1	7	1	7	1	1	1	1	1	2	7	6	7	5	6	1	2	6	1	1	1	1	1	5	4	7	6	5	4	3	5	4	5
2395	1	0	0	5	6	3	4	3	3	6	5	4	5	3	4	2	3	5	5	4	4	4	2	5	4	2	2	2	6	5	5	4	5	4	2	2	1	1	2	5	3	5	6	2	4	6	6	3	3
927	1	0	0	6	2	2	5	3	3	6	3	4	5	1	5	4	3	5	2	6	2	3	3	2	3	3	2	2	4	3	2	3	2	2	1	4	1	1	3	4	1	6	6	3	2	6	6	3	4
2365	1	0	0	6	1	1	5	6	7	5	5	3	5	2	6	5	5	6	5	6	1	2	1	5	1	5	5	5	5	7	2	5	7	2	2	2	2	1	2	6	4	5	6	6	6	4	5	4	4
627	1	0	0	5	5	3	5	5	5	5	4	3	6	4	5	4	5	5	4	5	5	4	4	5	4	5	4	5	4	6	5	5	5	5	3	4	3	3	4	5	4	5	5	4	5	4	5	4	3
1800	1	0	0	5	1	3	5	5	5	5	5	6	6	2	6	1	2	5	2	7	4	3	4	3	5	2	2	3	4	2	5	2	2	2	1	1	1	1	1	5	4	5	6	2	2	6	6	4	4
1930	.899999976158142	0	0	7	1	3	4	4	1	7	1	3	2	6	7	2	3	5	5	4	3	2	1	4	3	3	6	4	4	1	2	3	1	5	3	5	3	4	4	6	4	5	4	7	6	2	2	1	2
935	.699999988079071	0	0	6	7	5	5	5	5	4	4	6	5	5	6	1	2	3	1	7	1	1	6	4	4	5	6	5	5	6	5	1	2	5	5	3	1	4	4	6	6	4	6	4	4	5	4	5	4
1709	1	0	0	6	2	2	7	1	7	6	7	1	7	6	6	2	2	7	7	7	1	1	1	6	7	6	1	1	7	1	2	2	1	1	2	6	1	1	7	7	1	7	7	1	1	7	7	2	2
1835	1	0	0	7	1	1	7	1	1	7	1	4	7	1	4	1	1	7	1	7	1	1	1	1	1	1	1	2	1	1	1	1	1	1	1	2	1	1	1	2	1	5	6	1	2	7	7	2	2
1090	1	0	0	7	5	7	7	7	7	7	6	7	7	5	5	7	7	5	7	4	6	5	1	7	6	1	5	4	7	7	1	6	7	7	6	4	2	4	5	4	6	5	4	5	2	4	3	5	6
2113	.899999976158142	75	0	6	6	2	5	3	5	5	6	3	4	2	6	2	2	6	4	6	1	2	2	5	6	2	2	6	6	6	5	6	6	5	1	2	1	2	6	3	1	6	7	2	2	7	7	4	4
1192	.899999976158142	0	0	3	6	4	3	4	4	6	3	4	6	4	6	5	3	6	5	6	6	3	5	5	6	3	4	6	5	2	4	5	6	2	5	4	4	5	5	4	5	4	6	4	3	5	5	4	4
2898	1	0	0	7	4	2	7	5	4	7	4	5	5	4	4	4	4	6	7	7	2	5	4	6	7	1	5	6	5	7	4	5	7	2	7	6	4	5	5	7	4	3	5	7	6	7	5	5	5
1109	1	0	0	6	1	2	6	2	2	6	2	5	6	2	6	1	2	3	4	6	4	2	1	2	2	1	1	2	1	2	1	2	1	2	2	2	3	1	2	2	6	6	6	4	2	6	6	1	1
1251	1	0	0	1	2	1	2	2	1	6	1	5	6	1	6	1	2	4	1	5	1	1	1	2	1	2	1	1	2	3	2	2	1	2	1	1	1	1	1	2	6	1	6	6	4	3	5	5	4
4409	1	0	1	2	6	2	4	6	6	7	4	4	7	4	5	3	2	5	3	6	2	3	3	2	5	3	2	3	3	5	6	3	4	3	3	3	1	2	4	3	4	4	4	4	3	5	6	2	4
1045	1	0	0	6	2	3	5	4	4	7	4	2	7	1	7	1	5	5	1	7	3	4	3	2	5	2	4	5	5	5	2	5	2	5	2	4	4	2	4	3	4	4	4	5	2	6	5	3	4
1239	.899999976158142	0	0	6	1	1	2	6	1	7	2	6	7	1	7	2	2	6	1	7	2	1	1	2	2	1	6	1	2	2	2	1	2	6	1	1	1	1	1	1	1	6	6	4	2	6	6	4	2
1601	1	0	0	7	1	1	1	4	5	6	6	3	6	1	7	4	2	4	3	6	2	2	1	3	6	2	3	6	5	7	4	1	5	6	1	2	1	2	2	5	2	6	5	6	6	3	5	2	4
733	1	0	0	7	2	1	4	4	1	6	2	6	7	1	1	6	2	2	1	6	1	1	1	1	2	1	6	2	1	6	1	1	2	6	2	3	1	2	3	2	1	6	6	3	1	6	6	1	1
911	1	25	0	5	4	1	1	7	3	4	5	2	7	2	6	1	2	4	3	7	4	1	1	1	1	4	3	5	6	6	5	2	2	7	1	1	1	1	1	6	3	6	5	6	6	2	4	2	2
1455	.899999976158142	0	0	3	3	2	2	7	6	5	5	5	7	2	2	7	5	5	6	7	4	4	3	3	5	6	6	7	7	6	5	2	6	7	6	5	1	2	4	6	4	2	4	6	6	2	4	6	6
1903	1	0	0	7	3	1	7	7	2	2	4	7	6	1	7	4	2	6	1	2	1	2	1	4	3	6	4	5	7	6	3	2	7	7	1	1	1	1	1	6	6	6	2	6	5	4	3	2	2
1708	1	0	0	7	1	1	7	4	3	6	2	4	7	2	7	2	2	6	2	7	5	2	1	2	3	2	2	2	1	2	2	2	1	2	3	6	2	3	2	1	1	6	1	5	3	7	7	1	1
2075	1	0	0	5	2	3	2	5	5	3	5	2	6	1	7	3	2	5	2	6	3	4	1	3	2	5	2	5	3	6	4	5	4	6	1	2	1	1	1	2	2	7	6	3	3	6	6	2	1
1303	1	0	0	7	1	1	6	7	1	7	5	3	7	1	7	3	1	7	6	7	1	1	1	3	1	1	3	6	3	2	1	5	5	1	1	3	1	5	1	5	5	5	3	6	6	5	6	2	1
1202	1	0	0	5	2	1	2	6	3	5	1	6	6	1	6	1	1	6	2	7	1	2	1	2	5	3	5	5	5	6	5	5	5	5	1	1	1	1	1	6	6	2	2	1	7	3	3	2	2
885	1	0	0	6	1	1	3	6	5	6	5	7	5	1	6	1	5	5	3	7	3	6	1	5	3	1	1	5	4	5	2	1	5	5	1	1	1	1	1	4	2	6	6	2	3	5	5	2	4
1964	1	0	0	6	3	3	5	5	1	7	5	5	7	2	3	2	2	5	2	6	3	3	2	3	3	2	5	3	3	2	5	2	5	3	2	2	2	1	2	5	5	6	6	5	3	5	5	3	5
1249	1	0	0	5	3	2	6	5	1	6	3	3	7	1	5	6	2	6	1	7	1	2	1	2	2	2	1	2	5	5	2	2	6	2	1	1	1	1	1	3	1	6	7	2	2	7	6	4	4
1821	1	0	0	6	4	1	6	6	2	3	2	1	1	2	5	3	1	6	2	5	2	1	1	3	2	2	2	3	2	2	5	3	6	2	1	1	1	1	1	3	1	7	6	2	1	6	6	3	5
3623	1	0	0	7	2	1	2	5	1	7	3	3	7	1	6	2	2	5	1	7	5	1	1	5	3	1	1	2	3	5	5	2	2	1	2	4	1	1	5	2	5	7	7	3	1	7	7	5	5
705	.899999976158142	0	0	6	1	1	5	6	2	3	2	5	5	1	1	5	1	5	5	6	1	3	1	4	1	7	3	7	4	6	5	6	7	7	1	3	1	1	1	3	1	6	6	4	1	6	6	1	2
894	1	25	0	3	5	2	5	4	2	3	3	4	3	5	6	5	5	5	3	5	3	3	3	3	3	3	3	2	3	2	5	3	5	4	3	5	4	3	3	5	4	2	5	5	3	3	3	5	5
1024	1	0	0	7	4	2	6	6	1	6	2	6	6	1	7	2	1	7	2	6	2	2	1	2	3	2	2	3	3	2	1	2	3	2	1	2	1	1	1	2	1	6	7	2	2	7	7	2	4
1281	1	0	0	5	2	1	5	3	2	5	5	3	6	2	5	3	2	5	5	5	1	2	1	1	2	5	3	5	4	5	5	3	5	3	1	1	1	1	1	3	2	7	6	4	4	5	5	2	3
1266	.600000023841858	0	0	1	1	1	3	6	7	7	4	5	7	1	6	2	2	6	4	6	6	2	1	2	1	2	5	4	3	2	6	6	2	2	1	2	1	1	1	6	4	5	4	6	6	4	6	4	3
1833	1	0	0	7	1	4	7	2	5	5	4	4	7	2	6	7	2	5	6	7	5	6	3	6	7	3	1	5	7	5	3	1	2	7	2	6	1	5	4	5	5	7	6	2	1	5	6	2	1
3871	1	25	0	5	3	2	4	5	1	5	2	4	5	2	4	2	3	4	4	6	2	1	1	5	2	2	1	3	3	5	6	2	6	5	2	3	1	2	1	2	2	6	6	2	1	6	5	4	5
1034	1	0	0	6	5	6	5	4	5	4	4	6	5	6	5	6	5	6	4	4	6	4	6	5	5	6	5	6	5	6	5	4	4	6	4	4	4	6	5	4	5	5	5	5	6	4	6	5	6
1022	1	0	0	6	4	2	6	4	1	6	1	4	6	1	1	1	1	6	2	6	1	1	1	1	1	4	4	4	1	1	1	1	1	1	1	4	1	1	1	2	4	4	4	4	4	4	2	4	4
1360	1	0	0	6	2	2	6	6	2	6	5	6	6	2	6	2	3	3	2	7	4	5	1	2	3	2	2	4	6	2	1	4	6	6	1	1	1	1	1	2	1	6	7	1	1	7	7	2	2
1416	1	0	0	6	2	4	5	3	4	6	5	6	5	2	2	3	3	4	3	5	4	4	4	3	6	4	3	3	5	4	4	4	5	2	5	4	3	2	5	5	5	4	7	5	5	6	5	5	4
1367	1	0	0	6	3	1	1	5	7	1	1	5	5	1	6	1	6	6	1	5	2	3	1	5	2	6	2	5	5	6	6	2	6	7	2	1	2	2	2	5	6	5	2	3	6	5	5	5	1
1729	1	0	0	5	2	1	2	5	4	4	1	7	6	2	4	5	4	4	4	5	2	2	1	2	5	2	2	4	5	2	2	1	2	6	1	4	1	1	2	3	4	4	3	2	4	4	4	4	5
1178	1	0	0	7	1	1	6	4	5	3	5	2	5	1	7	2	2	6	5	6	1	2	1	5	2	6	2	3	6	5	4	2	1	6	1	1	1	1	1	4	5	6	4	6	5	5	5	1	1
2552	1	5	0	6	2	2	4	6	2	5	4	4	7	4	3	3	4	5	5	7	4	2	2	1	4	2	3	4	4	2	2	3	3	6	2	2	1	1	3	4	4	6	6	2	2	6	6	2	5
1288	1	0	0	5	4	2	5	5	5	4	5	4	5	4	4	4	4	5	2	4	5	4	4	7	5	2	3	5	5	4	3	5	4	5	5	5	2	4	4	3	5	6	5	6	4	6	5	3	4
1096	1	0	0	5	1	1	4	5	2	6	4	3	7	2	5	5	2	7	3	7	3	2	2	2	5	2	4	5	5	3	4	3	3	3	2	3	1	4	3	3	1	6	6	3	2	6	7	2	2
1658	1	0	0	6	2	2	2	2	6	6	5	2	6	2	5	2	2	5	1	6	6	4	2	2	6	2	2	4	5	3	4	2	2	2	2	2	2	1	1	2	1	6	7	2	2	6	6	5	5
2376	1	0	0	6	3	3	4	5	2	6	3	3	6	2	5	4	4	5	3	6	4	3	2	2	3	3	2	4	4	3	3	3	5	3	1	1	1	1	2	4	2	6	6	4	4	5	6	4	4
937	.899999976158142	0	0	4	3	1	3	5	3	4	4	4	3	4	6	2	3	4	5	7	2	4	3	3	4	2	1	3	4	2	3	4	6	3	1	4	1	4	4	5	3	3	5	3	4	4	5	4	4
787	1	0	0	5	4	3	4	4	4	5	4	4	4	3	5	5	5	4	5	5	3	3	2	3	5	3	5	5	5	5	4	3	4	6	4	3	1	4	4	5	4	5	3	4	3	5	5	3	4
1429	1	0	0	6	5	2	5	6	5	3	2	2	6	2	6	6	3	3	6	6	3	2	2	6	6	3	1	2	5	5	3	2	5	2	2	2	1	1	1	2	5	6	7	3	3	6	6	3	2
1367	.899999976158142	5	0	2	5	1	5	5	3	5	1	5	5	1	5	5	2	6	1	7	2	3	3	2	6	5	5	5	5	5	4	5	4	5	1	1	1	1	1	3	1	5	6	4	3	6	5	3	4
2021	1	0	0	6	3	1	3	5	3	5	4	5	5	2	5	6	5	5	4	5	4	5	1	3	3	4	3	4	3	5	4	3	5	6	2	3	1	1	2	4	3	6	6	5	5	5	6	4	2
1918	1	0	0	6	3	4	5	5	4	5	4	5	6	3	6	4	5	5	3	7	3	4	1	4	4	5	5	5	6	6	6	4	6	4	1	4	1	2	3	5	5	6	4	4	5	5	6	3	4
2215	1	0	0	5	6	3	5	3	3	7	4	4	6	6	5	2	3	5	6	5	2	4	3	3	4	1	2	4	5	4	3	5	4	1	2	4	1	2	6	5	3	6	7	4	4	4	7	5	6
2306	1	0	0	5	2	2	5	1	2	6	5	2	3	2	6	2	2	6	1	6	2	2	2	5	3	2	2	2	2	5	5	2	4	2	1	2	2	4	1	3	2	5	5	5	5	2	5	2	1
2398	.899999976158142	0	0	7	2	2	5	5	2	5	2	6	7	2	3	5	2	6	2	6	2	2	2	4	2	4	4	6	6	3	2	3	3	6	2	1	1	1	2	2	1	6	6	4	3	5	6	2	4
1132	1	0	0	6	2	1	5	6	5	6	2	5	7	1	6	5	2	2	6	7	5	4	2	6	5	1	2	6	5	2	2	2	6	1	1	1	1	1	2	1	1	7	6	3	2	5	6	1	5
1577	1	0	0	6	3	6	4	3	3	6	2	5	5	1	5	4	4	5	2	6	2	6	2	4	2	4	4	4	3	4	2	2	4	4	1	2	1	1	3	4	4	6	5	4	5	5	5	3	3
4001	1	0	0	6	1	1	2	6	7	7	5	2	6	1	7	2	3	6	4	7	7	5	1	3	3	2	1	6	2	5	6	2	5	2	2	6	1	3	2	1	3	6	7	3	4	7	7	6	6
1988	.899999976158142	50	0	6	4	2	4	5	4	6	3	4	4	2	6	2	2	6	2	6	4	3	3	4	4	2	2	5	6	4	4	5	2	4	4	5	2	2	4	5	5	4	6	3	4	6	6	5	6
2438	1	0	0	5	5	3	5	7	5	6	4	3	7	1	6	4	3	7	2	7	2	3	2	1	2	4	1	3	3	6	7	4	6	5	1	1	1	1	1	1	1	7	7	2	2	7	7	4	2
837	.899999976158142	0	0	6	5	3	5	6	4	5	3	4	3	2	5	3	4	6	3	4	5	6	4	5	3	4	3	2	6	4	4	4	5	4	3	4	2	5	3	5	4	4	5	5	3	6	5	5	5
747	1	0	0	6	2	4	6	3	3	5	4	2	5	2	6	2	2	5	3	6	2	4	4	5	2	3	3	6	4	2	4	2	3	5	2	1	1	1	1	3	3	4	5	4	3	5	5	3	3
567	1	0	0	7	1	1	5	1	1	1	6	1	2	1	5	1	1	4	1	6	1	1	1	1	1	1	1	1	1	1	1	1	1	1	1	1	1	1	1	1	1	7	1	1	1	1	7	1	1
735	1	0	0	7	1	1	7	3	1	7	7	2	3	4	6	3	4	4	5	7	5	4	2	5	4	1	1	2	1	5	1	5	1	4	5	3	4	6	4	1	1	6	7	2	3	7	5	2	1
1438	1	0	0	7	1	1	1	1	1	7	1	7	7	1	7	1	1	7	1	7	1	1	1	1	1	1	1	1	4	1	7	1	7	7	1	1	1	1	1	1	1	7	7	1	1	7	7	1	1
2039	1	0	0	7	2	3	7	2	2	6	1	1	6	1	6	1	1	7	1	6	2	4	1	2	1	1	1	1	2	1	1	1	2	2	1	1	1	4	1	2	2	7	7	2	4	7	6	4	2
1503	.899999976158142	0	0	7	1	1	7	1	1	7	1	4	7	1	7	1	1	7	1	7	1	1	1	1	1	1	4	2	1	3	1	1	1	1	3	4	1	1	5	1	1	7	7	2	2	7	7	4	4
1160	1	0	0	7	5	2	4	4	4	5	5	2	2	1	7	4	4	5	3	7	4	3	2	5	2	1	1	1	2	5	2	5	4	4	1	1	1	1	2	1	1	7	7	1	1	7	7	2	1
2387	.899999976158142	0	0	6	2	2	6	3	3	6	6	4	6	3	7	4	2	5	5	5	2	5	2	5	2	2	2	3	5	6	4	4	6	6	3	4	2	3	4	3	2	7	7	2	2	7	7	3	5
865	1	0	0	7	1	1	7	1	1	7	3	2	6	2	6	4	4	6	2	7	1	2	1	1	1	1	1	2	2	2	1	1	2	2	6	6	6	5	6	1	1	7	7	1	1	7	7	3	3
962	1	0	0	6	6	3	6	4	4	4	6	1	4	1	7	5	6	1	4	6	1	5	1	2	4	2	1	4	6	4	1	4	6	5	1	1	1	1	1	4	2	7	7	1	1	5	7	1	1
891	1	0	0	6	1	1	7	4	2	7	4	2	3	1	7	1	2	7	1	7	1	2	1	2	1	2	5	7	3	2	2	1	3	1	6	1	1	4	5	1	1	7	7	1	1	6	7	1	1
1086	.600000023841858	0	0	7	1	1	7	6	5	6	6	6	7	2	7	6	1	7	2	6	1	3	1	4	1	2	2	6	4	5	1	1	6	5	5	6	6	6	6	2	2	6	5	2	4	7	7	1	2
1195	1	0	0	6	2	1	6	4	4	6	4	3	5	2	6	2	4	6	1	7	2	2	1	2	2	2	2	3	2	5	2	3	4	3	3	4	2	4	4	1	1	7	7	1	1	7	7	4	3
1274	1	0	0	7	1	2	7	6	7	6	7	7	7	1	7	5	6	7	1	6	3	7	1	7	5	4	2	7	7	5	3	2	7	6	1	1	1	1	1	1	1	7	7	1	1	7	7	1	1
1034	1	5	0	7	5	2	5	6	5	5	4	3	5	1	6	5	4	5	5	6	4	3	1	4	5	5	3	2	5	5	2	3	5	5	1	2	1	1	2	2	2	6	6	5	3	5	5	2	2
1648	1	0	0	6	1	1	5	4	2	5	5	4	7	1	7	1	4	4	1	7	1	1	1	1	2	1	1	6	7	1	1	1	3	4	1	4	1	1	3	1	1	7	7	2	1	6	7	3	1
1108	1	0	0	7	1	1	6	6	5	5	5	1	4	4	5	5	2	4	5	4	5	4	2	7	2	2	1	5	4	3	1	4	4	4	3	2	3	2	4	3	1	7	5	2	2	5	6	2	2
700	1	0	0	7	1	1	6	4	5	6	4	4	7	2	7	2	2	6	1	7	2	4	1	2	2	4	2	5	4	5	2	4	6	4	6	5	2	4	3	1	4	7	6	2	1	7	7	2	2
2092	1	20	0	6	2	2	5	6	6	6	3	6	6	2	6	2	3	5	2	7	2	3	2	5	6	4	2	3	5	5	3	2	3	2	3	5	2	1	3	5	5	6	6	4	5	6	6	2	2
1743	.899999976158142	20	0	7	1	5	1	4	6	5	2	5	5	1	7	4	1	7	5	7	4	7	4	5	7	6	1	5	7	7	1	1	1	7	7	7	2	4	6	5	4	6	5	2	5	5	5	3	1
2773	1	0	0	7	1	4	7	1	4	7	4	2	4	1	7	1	1	6	1	7	4	4	1	4	1	1	1	1	1	1	1	1	1	1	1	1	1	1	1	1	1	7	7	4	4	4	6	1	1
4972	1	0	0	5	2	3	5	5	3	6	5	3	5	3	5	5	5	5	3	6	5	5	3	3	5	3	2	2	3	3	2	3	5	3	2	3	3	1	2	3	3	6	6	2	3	6	6	3	3
1034	.899999976158142	0	0	7	1	3	5	4	2	6	5	2	5	2	6	2	3	4	3	6	4	5	2	3	4	2	3	5	4	3	2	5	3	3	2	3	2	4	5	3	2	7	6	2	2	6	6	2	2
286	1	0	1	5	5	4	7	5	5	6	5	5	6	5	3	5	4	5	5	4	5	5	5	5	4	3	5	4	5	5	3	3	5	5	5	4	4	5	6	5	5	3	5	3	5	3	4	4	2
1319	.899999976158142	0	0	5	3	2	6	4	3	5	5	3	6	2	6	4	3	5	3	6	4	5	3	6	3	4	5	4	4	3	3	3	6	5	2	2	2	2	2	4	3	6	5	4	4	4	5	2	2
688	.899999976158142	0	0	5	3	4	5	3	6	4	6	3	4	5	2	5	7	6	3	5	6	4	4	2	5	7	3	6	6	6	6	5	5	6	5	4	6	6	5	4	6	4	5	4	2	3	3	5	5
980	1	0	0	6	5	2	3	4	5	3	4	3	5	3	6	5	4	5	5	6	4	4	2	5	4	4	2	3	3	5	4	5	2	5	2	3	2	4	5	3	2	5	6	3	2	6	6	4	3
2647	1	20	0	7	1	1	7	5	1	6	2	1	5	1	7	1	3	7	5	7	3	4	1	5	1	1	1	7	1	4	1	1	3	1	1	3	7	1	1	1	1	7	7	1	1	7	7	2	2
1183	1	0	0	7	1	1	6	2	1	6	4	3	6	2	7	1	1	6	1	7	1	2	1	1	3	1	3	3	3	2	2	2	3	3	1	2	1	1	2	3	1	6	7	4	1	6	6	4	3
653	1	0	0	6	1	2	4	2	1	6	4	4	5	2	1	5	1	3	2	6	4	3	1	2	2	2	1	2	1	5	1	1	1	5	1	1	1	1	1	1	1	6	6	2	1	6	6	2	3
2129	1	0	0	6	2	5	4	1	2	6	5	2	6	1	7	1	2	4	1	6	5	5	2	4	4	6	3	2	3	1	1	1	2	1	1	1	1	1	1	5	6	7	6	6	6	6	6	4	2
1880	1	0	0	7	2	1	6	2	5	6	2	1	5	1	7	2	2	7	6	7	2	2	1	6	2	2	7	1	2	2	2	2	1	1	1	1	1	1	1	1	1	7	7	1	2	7	7	2	2
1463	1	0	0	6	1	2	6	1	1	7	4	2	6	1	6	2	2	6	2	7	4	2	1	2	3	1	2	1	2	1	1	2	1	1	1	1	1	1	1	3	1	6	7	2	1	7	7	1	1
838	1	0	0	6	3	2	6	7	4	6	5	3	6	5	6	6	2	5	2	6	4	5	5	5	5	2	2	4	2	4	5	5	2	3	6	1	1	1	5	4	1	4	5	5	5	4	5	4	3
1305	1	0	0	6	2	2	3	3	3	6	4	4	5	2	5	3	2	4	5	6	4	4	3	2	2	2	3	4	3	2	3	2	2	4	2	2	2	2	2	5	5	6	3	4	5	4	6	3	4
1120	1	0	0	6	2	2	5	4	2	5	4	3	3	1	7	2	4	5	2	6	4	5	2	7	5	4	5	2	6	3	2	2	4	3	2	4	3	3	4	2	2	6	6	6	2	6	6	2	1
721	.899999976158142	0	0	5	4	3	5	5	5	5	5	3	6	5	5	5	5	4	3	5	5	5	5	5	5	3	5	4	5	5	4	5	3	4	5	5	3	5	5	4	4	4	5	4	3	5	5	5	4
1938	1	0	0	5	2	4	4	3	7	4	2	3	4	1	5	7	5	6	5	7	3	3	5	6	5	4	5	4	4	2	5	6	4	4	4	1	4	6	4	4	2	7	4	3	3	7	5	7	2
3587	1	0	0	7	5	1	7	1	7	7	4	7	6	5	7	1	1	7	2	4	1	1	1	5	7	4	1	1	7	3	4	1	4	1	1	7	1	1	1	4	1	7	7	1	1	7	7	3	3
1042	1	0	0	6	1	1	6	4	2	5	4	4	4	1	6	2	2	7	1	7	2	1	1	2	2	6	1	4	1	6	1	4	6	2	1	1	1	2	2	2	1	6	6	4	1	6	6	4	4
984	.899999976158142	0	0	7	1	1	6	2	2	6	3	4	6	1	5	1	2	6	1	7	1	1	1	1	1	2	2	4	2	2	1	1	2	5	2	4	1	2	2	1	1	6	6	2	2	6	6	2	3
1307	.899999976158142	0	0	6	1	4	7	4	5	6	5	2	4	1	7	2	6	6	1	6	4	3	4	6	4	2	1	3	4	3	3	4	5	2	1	2	1	2	2	1	3	7	5	2	2	6	7	2	1
1424	.899999976158142	0	0	7	2	2	7	4	2	6	5	3	6	1	7	2	2	5	5	7	4	2	2	3	2	1	3	4	4	2	2	2	5	2	2	4	1	1	4	4	2	6	6	5	4	6	6	5	2
1933	1	0	0	6	1	1	6	2	2	6	5	4	6	1	6	1	2	4	1	6	1	1	1	2	2	2	1	3	2	2	2	2	5	2	1	2	1	1	2	2	1	7	7	2	2	7	7	2	2
1131	1	0	0	7	2	3	5	2	6	1	5	2	4	6	6	4	4	5	1	6	6	6	5	6	6	3	3	2	3	4	5	2	3	6	2	6	2	3	3	1	1	7	6	3	2	6	5	1	1
1094	.400000005960464	20	0	6	1	2	7	2	5	6	5	6	5	2	6	4	2	5	3	6	4	3	2	3	4	5	2	3	4	2	3	2	2	3	3	4	2	2	2	3	2	6	6	2	2	5	6	3	3
1235	1	0	0	7	1	1	7	2	1	7	1	4	1	1	7	1	1	7	1	7	1	1	1	1	1	1	1	3	3	1	1	1	2	3	1	2	1	1	1	3	1	7	7	2	1	6	7	1	1
762	1	5	0	6	1	1	5	2	2	5	4	3	6	1	7	1	2	5	3	6	2	4	1	2	3	2	2	5	4	3	2	2	2	5	5	4	2	3	5	2	1	7	6	3	2	5	5	4	4
818	1	0	0	7	1	1	6	2	2	6	3	3	7	1	7	2	1	7	2	7	1	1	1	1	1	1	1	2	2	1	2	1	2	3	2	2	1	1	2	1	1	7	6	1	1	7	7	2	3
902	.899999976158142	0	0	7	1	1	7	4	2	7	1	4	6	1	7	1	1	7	1	7	2	3	1	2	2	1	1	1	2	2	1	1	2	2	5	4	2	4	5	1	1	6	7	3	3	6	7	2	3
945	1	0	0	7	1	1	7	4	1	7	1	7	6	1	7	1	1	7	2	6	1	1	1	1	1	1	2	2	2	2	1	2	4	3	5	2	1	1	2	1	1	7	7	1	1	7	7	1	1
995	1	0	0	6	1	1	7	2	2	7	2	2	5	2	6	2	4	5	1	7	1	1	1	2	2	2	2	2	3	4	2	2	5	3	3	5	1	1	2	2	1	6	7	2	1	7	7	2	2
882	1	0	0	6	2	2	6	4	5	6	5	3	5	2	6	2	3	6	2	6	3	5	2	4	5	4	4	5	6	3	3	6	6	3	2	5	1	1	2	4	3	4	5	6	2	6	6	4	3
922	1	0	0	6	2	2	3	5	4	6	4	4	7	2	6	5	3	6	3	6	2	3	1	3	3	3	1	4	5	4	3	2	3	4	1	1	1	1	1	3	3	5	7	2	2	6	6	2	4
1256	1	0	0	7	1	1	7	5	1	7	2	2	6	1	6	1	3	6	1	7	2	2	2	3	1	1	1	2	2	6	1	1	2	6	1	1	1	1	1	1	1	1	6	1	1	7	1	7	1
1164	1	0	0	7	2	1	7	4	2	6	4	5	6	2	7	1	1	4	1	7	1	1	1	2	1	1	2	1	1	2	1	1	1	7	1	1	1	1	1	1	1	7	7	2	1	7	7	1	2
1281	1	0	0	5	3	2	3	5	5	5	4	4	6	2	5	3	3	4	2	5	5	4	2	5	5	2	2	5	4	2	3	1	2	5	1	2	1	1	2	3	3	5	6	2	3	6	6	4	3
1219	1	0	0	7	1	1	6	1	1	6	3	1	5	1	7	1	1	7	2	6	1	2	1	2	1	1	2	2	1	3	1	1	1	3	2	2	1	2	1	2	2	7	6	2	2	6	7	1	3
1071	1	0	0	7	1	2	7	2	6	6	3	2	6	1	7	4	5	5	2	7	2	2	2	5	2	1	1	6	1	7	1	2	3	6	5	6	2	5	5	1	1	7	7	2	1	6	7	1	2
1222	1	0	0	7	1	3	7	5	6	6	3	2	5	2	7	3	2	5	6	5	2	5	2	5	5	1	1	2	4	7	5	5	6	7	5	1	2	3	6	2	2	7	5	2	2	7	7	5	2
1348	1	0	0	7	1	1	6	4	2	6	5	4	6	2	6	3	2	5	4	7	2	2	2	6	3	7	3	3	2	4	2	3	4	3	3	4	2	3	4	2	1	7	7	2	2	7	7	2	3
1480	1	0	0	7	1	1	4	4	4	7	4	3	6	1	7	4	4	7	1	7	1	1	1	1	1	4	1	4	1	4	2	1	4	6	1	4	1	1	5	3	1	7	7	1	1	7	7	1	3
1304	1	0	0	6	3	1	6	3	2	6	5	4	6	1	6	4	2	5	3	6	1	2	1	2	1	1	1	3	5	5	2	2	5	5	2	1	2	2	1	3	3	6	6	3	3	5	6	5	5
1481	1	0	0	7	1	3	7	1	1	6	2	5	6	1	6	1	2	6	1	6	1	5	1	2	1	2	1	1	2	3	2	1	1	4	3	2	2	2	5	1	1	7	6	1	1	6	7	1	2
1877	1	20	0	6	2	2	4	3	4	4	5	4	3	2	6	3	3	6	2	6	5	5	3	5	4	2	2	2	2	3	3	2	4	3	3	4	3	4	3	1	2	5	6	3	2	6	6	2	2
1975	1	0	0	7	1	1	7	4	1	6	4	3	6	1	5	1	1	7	4	6	1	1	1	1	1	1	2	2	2	4	1	1	5	4	1	1	1	1	1	2	2	7	6	2	1	6	7	1	1
1907	1	0	0	7	2	3	7	3	5	5	5	2	2	1	7	2	3	5	1	6	2	4	1	5	6	3	2	1	4	7	2	1	6	7	6	4	1	5	6	1	1	7	7	2	1	7	7	1	1
1856	1	0	0	7	1	1	7	2	2	7	5	6	6	1	7	1	1	7	2	7	1	1	1	2	2	1	1	2	2	1	1	1	1	3	1	1	1	1	1	1	5	7	6	2	3	7	7	1	2
1894	1	0	0	6	1	1	5	5	1	6	1	6	1	1	5	1	1	6	2	6	1	1	1	1	1	2	1	2	2	2	2	2	5	3	1	1	1	1	1	4	1	6	6	4	2	4	6	4	4
2608	.899999976158142	0	0	6	1	1	5	5	2	6	5	4	6	1	6	4	4	2	1	5	1	1	1	1	1	2	3	1	2	4	3	2	4	7	2	4	1	1	3	1	1	6	6	1	1	7	7	4	4
4030	1	0	0	7	1	1	7	5	1	7	7	1	6	5	7	6	2	7	3	6	2	2	1	5	2	1	1	5	3	6	3	1	5	6	7	7	6	7	7	1	1	7	7	3	1	7	7	3	1
2059	1	0	0	5	1	1	5	1	5	5	1	1	5	1	5	1	2	5	1	5	5	6	1	5	5	1	1	5	5	5	5	1	1	5	5	5	5	1	5	5	1	7	5	5	3	7	6	4	4
2556	1	20	0	7	2	2	3	4	6	5	5	3	4	1	7	1	2	5	3	6	3	2	2	6	3	3	3	6	4	6	5	2	5	2	1	4	1	6	2	2	2	6	6	3	2	6	6	3	3
1540	1	0	0	7	1	1	7	3	1	7	6	2	7	2	7	5	2	6	2	7	2	4	1	6	2	7	1	2	2	2	1	2	1	6	1	1	1	1	1	6	1	7	7	7	1	7	7	2	2
1093	.899999976158142	0	0	7	1	1	7	5	1	7	1	1	3	1	7	4	1	7	1	7	1	1	1	1	1	1	1	1	7	1	2	1	2	6	6	5	2	4	2	1	1	7	6	1	1	7	7	5	4
1159	1	0	0	7	1	1	7	2	1	6	2	2	7	2	7	6	4	4	1	6	1	1	1	2	1	2	1	4	3	2	1	1	6	3	3	1	2	3	5	1	1	7	7	1	1	7	6	2	2
1079	1	0	0	7	1	2	7	3	2	6	5	1	5	1	7	2	2	6	3	7	1	2	1	5	7	4	1	1	1	1	5	4	3	5	3	1	2	6	5	1	1	7	7	1	1	7	7	1	1
912	1	0	0	5	3	2	6	3	2	6	5	3	3	2	5	2	2	5	2	5	2	2	2	5	3	2	2	2	3	5	2	2	5	3	2	2	1	2	2	3	2	6	7	3	3	6	6	2	3
1362	.899999976158142	0	0	4	2	4	4	4	5	4	5	2	4	3	5	4	4	4	6	6	3	4	3	5	6	5	5	4	3	2	2	5	2	4	4	2	4	2	4	2	2	2	4	2	4	5	5	2	2
2531	1	0	0	7	1	1	6	3	2	7	4	4	5	2	6	4	3	6	2	7	2	1	1	2	3	2	2	2	3	3	2	2	2	2	2	2	1	2	2	2	1	6	7	4	2	7	7	3	3
884	1	0	0	7	3	1	7	5	3	6	3	3	5	5	4	4	3	5	2	6	5	2	1	2	3	1	2	2	2	4	2	1	5	5	1	1	3	1	2	2	1	7	6	2	2	7	7	2	2
1118	1	0	0	7	1	1	5	5	1	4	4	4	7	1	6	1	1	5	1	7	1	1	1	4	1	1	1	1	1	5	1	1	4	5	1	1	1	1	1	4	1	6	7	4	4	4	4	1	1
1911	1	0	0	7	1	1	7	1	1	7	2	4	6	1	7	1	1	7	2	7	1	1	1	1	1	1	1	3	1	5	1	1	2	5	1	1	1	1	1	1	1	7	7	1	1	7	7	5	5
1207	1	0	0	5	3	1	6	4	1	4	2	4	6	1	6	2	2	5	2	6	1	1	1	4	2	2	2	2	2	6	2	4	4	4	2	1	1	1	2	2	2	6	6	2	2	6	6	4	4
1377	1	0	0	5	5	3	2	6	3	5	5	3	4	4	6	4	3	5	4	4	3	4	3	4	5	2	4	3	4	4	4	4	5	6	1	1	1	1	1	3	3	4	5	3	4	5	5	2	2
1521	1	0	0	7	1	1	6	2	6	3	1	2	6	1	5	4	2	5	1	7	2	2	1	2	2	1	1	1	1	1	2	1	2	4	2	4	1	4	2	1	1	7	7	2	2	7	7	3	3
1560	1	0	0	6	1	3	5	1	2	6	2	2	5	1	5	2	2	5	5	5	3	5	1	6	6	2	2	5	2	2	2	3	2	3	2	2	1	1	6	5	6	7	6	1	2	6	6	1	1
1511	1	0	0	7	1	1	6	4	2	7	5	2	6	1	6	1	4	7	3	7	2	3	1	2	2	1	2	3	2	6	2	3	6	5	1	1	1	1	2	2	2	7	4	2	2	5	6	2	5
1750	1	0	0	7	1	1	7	3	2	6	3	3	6	1	6	2	2	6	1	7	1	2	1	1	1	1	2	5	1	2	2	1	2	4	2	2	2	4	2	1	2	6	7	2	1	6	7	5	4
2485	1	0	0	7	1	1	7	4	1	7	4	2	6	1	7	1	1	7	1	7	1	1	1	1	1	1	1	2	1	4	3	1	5	3	2	4	3	1	2	1	1	7	7	2	1	7	7	1	1
3948	1	25	0	7	2	2	5	4	4	6	3	3	4	1	7	4	2	6	3	6	4	5	2	5	2	1	1	2	3	5	2	4	5	5	2	1	2	2	2	2	2	7	7	3	1	6	7	3	2
1668	1	0	0	7	1	1	7	3	1	7	6	1	7	1	7	2	1	7	2	7	1	1	1	3	1	1	4	2	1	2	2	1	4	6	2	5	1	3	5	1	1	7	7	1	1	7	7	2	2
983	.899999976158142	0	0	7	1	1	7	2	3	6	2	2	5	1	5	5	2	5	3	6	1	2	3	2	2	4	2	5	2	6	2	2	5	7	5	5	5	5	5	1	1	7	6	2	2	6	7	1	2
1707	.899999976158142	0	0	7	1	2	6	5	6	3	6	4	6	2	6	4	2	6	6	5	5	5	1	4	5	3	2	4	4	4	3	2	6	3	5	5	4	4	6	3	2	5	5	4	4	6	6	2	3
1047	1	0	0	7	1	1	7	2	1	7	2	4	5	1	5	1	2	7	2	7	1	1	1	1	1	1	1	2	2	5	3	1	4	5	5	1	5	1	5	1	1	7	7	1	2	6	7	1	1
887	1	0	0	7	6	1	5	4	4	5	4	4	6	1	6	3	4	5	1	7	1	3	2	4	2	4	1	4	7	5	5	4	7	4	1	4	4	1	1	4	1	5	7	3	3	4	5	3	3
1756	1	0	0	6	3	1	5	4	3	6	4	4	4	2	6	3	2	6	2	5	4	4	3	4	3	4	4	3	5	2	2	3	3	2	1	1	1	1	1	3	3	6	6	4	3	6	6	3	4
1339	.899999976158142	0	0	5	3	5	5	4	5	6	5	4	4	1	5	4	4	5	5	6	5	4	4	6	1	4	2	5	2	5	4	4	5	4	1	4	1	1	3	2	2	6	6	2	2	5	6	2	2
892	.899999976158142	0	0	6	4	3	6	3	4	6	3	3	4	3	3	2	3	5	4	6	4	4	2	4	3	3	2	3	3	3	2	3	3	3	2	4	2	2	3	3	2	3	4	3	3	5	5	2	3
1453	1	0	0	6	2	2	2	5	2	6	2	2	6	4	6	3	6	6	4	6	6	1	1	2	7	7	2	5	6	6	7	2	2	6	3	2	2	7	6	6	2	2	6	3	3	6	6	2	2
1344	1	0	0	7	1	1	7	1	1	4	1	4	6	1	7	1	1	6	1	7	1	1	1	1	1	1	1	1	1	1	1	1	1	1	1	1	1	1	1	1	1	7	7	1	1	7	7	3	4
578	1	0	0	6	4	1	4	3	2	7	3	2	6	2	4	2	5	3	2	6	2	2	2	6	2	4	2	2	6	4	3	4	4	3	3	3	2	2	4	3	4	6	4	4	4	6	6	2	3
667	1	0	0	7	2	3	5	3	4	6	3	2	3	4	4	3	2	6	3	7	2	3	4	4	3	3	4	4	3	4	1	3	3	3	5	4	1	3	2	6	2	2	5	5	5	5	7	2	2
1244	1	0	0	6	1	1	6	5	5	6	4	6	6	1	7	1	2	6	1	5	2	3	1	5	2	5	2	5	5	5	5	4	3	4	2	1	1	1	4	4	1	6	6	3	2	6	6	1	1
757	1	0	0	6	1	1	6	5	2	5	4	6	6	4	3	4	2	6	5	7	2	3	2	1	2	1	2	6	5	3	1	1	4	3	2	1	2	2	1	1	1	5	6	2	2	6	7	4	2
1265	.899999976158142	0	0	7	1	1	7	5	1	5	3	5	7	1	7	1	2	6	1	7	1	1	1	1	1	1	2	3	4	5	3	1	3	6	1	1	1	1	1	1	1	7	7	1	1	7	7	1	2
1025	1	0	0	7	2	1	6	2	1	6	1	4	7	1	6	1	1	6	1	7	1	2	2	2	1	2	1	4	2	4	2	2	3	2	5	2	1	2	5	1	1	6	7	1	1	7	7	2	2
1335	1	0	0	6	2	2	5	2	2	6	4	2	6	2	6	2	2	4	2	6	3	4	2	2	2	2	5	6	6	2	2	2	2	5	2	2	2	2	2	6	6	5	6	6	6	5	6	2	2
1393	.899999976158142	0	0	6	2	2	5	2	2	7	2	1	6	6	6	3	2	6	6	6	2	3	2	5	6	5	2	1	4	5	2	2	2	1	2	2	1	1	1	2	5	6	7	3	5	6	7	2	2
1415	.899999976158142	0	0	6	1	5	5	4	5	5	2	6	6	2	7	4	2	6	5	7	2	3	1	2	3	4	7	1	4	2	5	2	2	4	1	1	1	1	1	1	1	7	7	4	2	6	7	4	3
1253	1	0	0	7	2	1	3	4	6	7	4	3	6	2	6	2	4	4	5	6	4	5	5	6	6	2	3	6	5	2	3	4	2	2	5	5	2	1	1	1	2	5	7	3	5	6	7	3	1
1479	1	0	0	5	4	5	5	4	3	5	5	4	5	3	5	4	3	5	3	4	3	5	2	4	5	4	4	4	4	5	4	4	5	5	3	4	3	2	4	4	3	5	5	4	4	4	5	4	4
1899	.899999976158142	0	0	7	1	2	7	4	2	7	1	2	6	1	7	1	4	6	1	7	1	2	2	2	2	1	1	2	1	3	1	1	1	1	1	6	1	5	5	1	1	7	7	1	1	7	6	1	2
1114	1	0	0	6	1	2	6	2	5	5	2	2	5	6	2	2	2	5	2	6	6	2	1	2	6	2	1	2	2	5	5	2	5	5	1	2	1	2	1	5	6	6	5	1	2	3	3	2	2
1361	.899999976158142	0	0	7	1	2	7	7	1	7	5	2	1	1	7	1	1	7	1	7	1	1	1	5	7	1	1	7	1	1	2	1	1	1	1	1	1	1	1	4	1	5	7	5	1	6	7	2	2
929	1	0	0	6	2	2	6	4	2	6	2	4	6	2	6	6	2	4	2	6	2	2	2	2	2	2	2	3	2	4	2	2	3	5	2	2	2	2	2	2	2	6	6	2	2	6	4	4	4
1514	.899999976158142	0	0	7	1	5	2	6	6	5	7	2	3	1	7	4	3	6	1	6	7	4	1	6	2	1	1	5	4	3	2	3	7	6	2	1	1	1	1	1	1	7	7	2	1	6	7	1	1
1087	1	0	0	7	2	2	6	4	1	6	2	5	7	2	7	2	2	7	2	7	1	2	2	2	2	2	2	5	3	2	2	2	5	2	2	1	2	3	3	4	2	6	6	5	3	6	6	4	4
3616	1	0	0	7	3	1	7	2	2	7	2	2	7	1	6	1	1	7	1	7	2	3	1	3	2	1	1	5	5	7	3	2	1	5	4	3	1	3	5	3	2	6	7	1	3	7	7	1	2
3131	1	0	0	6	1	1	2	6	3	7	3	7	5	1	4	2	3	5	1	6	1	4	2	4	3	4	1	1	4	5	6	3	1	3	1	2	1	1	4	2	3	7	4	3	3	5	5	1	2
4540	1	0	0	7	1	1	5	5	4	3	5	1	4	1	7	5	6	5	2	7	6	3	1	4	6	2	1	2	3	2	2	2	2	2	5	6	5	3	5	2	1	5	7	2	1	6	7	1	1
2013	.899999976158142	0	0	6	2	1	5	3	2	6	2	2	6	1	7	3	4	2	2	7	4	4	1	5	1	1	2	2	3	4	2	1	4	2	1	1	1	1	1	2	1	7	6	3	1	7	6	2	1
555	1	0	0	7	6	1	1	6	1	7	1	2	7	2	1	1	1	6	6	7	7	4	1	6	3	1	1	7	6	6	7	5	2	1	1	3	1	1	1	5	6	4	5	7	2	6	7	6	7
779	1	0	0	5	6	5	2	5	5	5	4	5	4	1	6	2	4	5	2	5	4	2	4	4	5	4	3	3	3	7	5	3	6	5	1	2	1	1	1	4	5	3	6	4	5	5	5	4	3
766	1	0	0	7	1	1	7	1	1	7	3	7	7	1	7	1	4	7	1	7	1	1	1	1	1	6	1	4	1	1	1	1	1	1	1	1	1	1	1	1	1	7	7	1	1	7	7	1	1
1005	.899999976158142	0	0	5	4	5	5	4	5	5	5	4	4	4	5	2	4	3	2	5	4	4	4	4	5	3	3	2	4	3	2	5	5	3	2	1	1	1	1	4	5	5	6	3	4	5	6	5	4
997	1	0	0	5	3	3	5	5	5	5	4	4	5	5	5	4	6	4	3	7	5	4	1	6	4	3	3	2	2	4	2	4	3	2	3	2	2	2	2	2	2	6	7	3	3	7	7	4	4
738	1	0	0	6	1	2	6	2	5	6	2	5	6	1	5	2	4	5	3	7	1	2	2	4	2	4	1	2	2	6	4	2	2	4	1	1	1	1	1	2	1	6	7	3	2	7	6	3	3
773	1	0	0	6	2	1	5	5	4	5	2	4	6	2	6	2	2	5	2	6	2	1	2	4	3	5	1	3	4	6	2	3	4	5	3	3	1	3	3	5	4	5	5	4	5	5	5	2	3
1039	1	0	0	7	2	2	7	2	2	7	3	2	6	1	7	1	1	6	2	7	1	1	2	5	2	1	2	2	2	2	2	2	2	3	6	6	4	4	6	3	1	6	6	2	2	6	6	2	2
971	1	0	0	6	2	4	4	4	4	6	4	6	7	2	5	2	2	4	4	7	4	4	1	1	4	1	1	1	2	2	1	2	4	1	1	1	1	1	1	1	1	7	7	1	1	6	7	1	2
1066	1	0	0	7	1	1	7	2	2	7	5	3	7	2	7	1	3	6	5	7	1	5	1	1	1	2	1	2	2	2	2	4	5	2	2	2	1	2	2	5	2	7	6	2	2	6	7	1	4
998	1	0	0	7	1	7	1	7	7	7	7	1	7	1	7	7	7	2	7	7	7	7	7	5	7	7	7	7	7	1	1	1	1	7	1	1	1	1	1	7	7	2	1	7	5	2	5	2	2
1021	1	0	0	7	4	4	7	5	1	7	1	4	4	1	5	4	1	4	4	7	1	4	1	1	4	2	2	2	4	4	4	4	4	4	2	2	1	5	4	2	1	6	7	2	2	7	6	2	1
782	1	0	0	6	3	2	2	5	3	5	5	3	6	1	6	5	4	2	1	7	4	5	1	2	5	2	2	3	5	5	2	2	5	6	1	1	1	1	1	2	1	7	6	2	1	7	6	3	3
968	1	0	0	7	1	1	6	2	1	6	2	3	6	2	6	2	1	5	5	7	1	2	3	2	3	4	2	3	4	3	3	3	2	2	3	3	2	2	3	5	5	5	6	4	4	6	5	2	4
1123	1	0	0	7	1	1	5	5	1	6	5	4	6	1	6	1	1	6	3	7	1	1	1	1	1	1	1	1	6	5	1	2	6	6	1	1	1	1	1	2	2	7	6	1	1	6	6	2	3
1137	1	0	0	5	3	4	5	6	2	7	4	5	7	4	7	5	4	5	4	7	1	1	1	2	4	1	2	2	4	1	5	4	4	5	4	4	4	4	5	5	5	7	5	2	1	7	7	5	6
1111	1	0	0	6	2	3	4	4	2	5	4	4	6	1	5	4	1	5	3	7	4	4	1	4	6	4	3	2	3	2	3	2	3	4	1	1	1	1	1	3	2	7	6	3	1	6	6	4	4
922	1	25	0	7	1	1	7	2	1	7	1	3	7	1	7	1	1	7	1	7	1	1	1	1	1	1	1	1	1	1	2	1	1	1	1	3	1	1	2	1	1	6	7	1	1	7	7	3	5
1038	1	0	0	7	1	1	6	7	4	2	3	5	5	3	6	5	5	6	2	5	4	2	1	6	4	3	4	4	6	5	4	1	6	6	5	5	1	6	7	5	5	7	4	4	3	4	6	5	4
1111	.800000011920929	0	0	7	2	2	7	3	2	6	5	4	7	2	4	4	5	5	5	6	4	3	1	5	5	2	6	7	5	2	2	2	2	2	5	5	2	4	6	3	2	7	5	2	3	6	6	2	2
1369	1	0	0	6	1	2	5	5	2	6	3	3	6	1	6	2	3	3	2	7	1	3	1	3	2	4	2	4	1	5	3	3	5	5	2	2	1	1	2	5	2	6	6	4	3	7	7	5	5
1200	.899999976158142	25	0	6	2	2	2	2	2	6	2	2	6	2	2	2	2	2	2	6	2	2	2	2	2	6	3	2	2	2	2	2	2	2	2	1	2	2	2	2	3	6	5	3	2	6	5	2	3
1259	1	25	0	7	1	1	2	1	1	7	4	5	7	1	7	1	4	3	2	7	1	3	1	2	4	2	1	5	3	3	2	3	2	6	1	1	1	1	1	4	3	7	7	2	2	6	7	3	3
831	1	20	0	7	2	7	6	6	5	7	7	6	5	1	6	1	1	4	4	7	1	4	4	6	1	2	4	1	6	4	1	2	4	2	1	4	1	4	1	4	1	6	7	2	1	7	7	1	1
1218	1	0	0	7	1	1	7	5	1	7	5	1	7	1	7	1	1	7	5	7	1	1	1	1	1	1	1	1	1	1	1	1	1	5	1	1	1	1	1	6	5	5	7	5	1	7	7	1	1
1116	1	20	0	6	5	1	6	5	4	6	4	4	2	2	3	4	4	6	4	6	6	3	6	5	2	5	5	6	4	6	4	4	4	6	4	2	2	4	6	1	5	7	4	4	3	6	6	2	1
1409	.899999976158142	0	0	6	1	2	5	3	2	6	4	1	6	2	7	1	4	5	2	6	4	3	4	4	5	2	3	1	5	1	1	2	5	1	1	1	1	1	1	1	1	4	7	2	1	7	7	2	4
1233	1	0	0	6	4	6	6	6	7	6	7	2	4	2	6	3	6	6	5	6	4	7	2	6	6	3	2	7	2	4	5	5	4	4	6	6	3	4	5	3	5	6	7	3	2	6	6	4	2
1409	.899999976158142	0	0	5	2	3	6	5	6	6	4	3	4	3	4	2	4	5	4	5	4	4	1	6	5	3	1	2	2	2	2	2	3	2	1	2	1	2	2	4	2	6	6	4	2	5	6	4	3
1338	1	0	0	6	2	4	6	6	2	6	3	3	7	3	7	4	4	5	3	7	5	2	1	2	5	2	2	5	5	2	2	2	5	2	3	4	3	5	3	3	2	5	6	3	2	6	6	2	4
1372	1	0	0	7	1	1	7	1	1	7	2	6	7	1	7	1	1	1	2	7	1	2	1	1	1	1	6	1	3	1	1	1	1	1	1	1	1	2	1	3	1	7	7	2	1	7	7	4	5
1586	1	0	0	6	2	4	5	5	3	5	5	3	4	2	5	4	4	5	3	7	4	3	1	4	3	2	3	5	6	4	2	3	4	3	1	1	1	1	1	2	2	6	6	3	1	7	6	4	4
1473	1	0	0	7	1	1	7	2	1	7	2	4	4	1	7	4	2	4	3	6	1	2	1	2	2	4	1	3	4	4	1	1	2	2	2	2	1	1	1	3	1	6	6	1	1	7	7	1	1
1508	1	0	0	6	2	2	6	2	2	6	2	4	6	2	4	2	2	6	2	6	2	2	2	2	2	2	2	2	4	4	2	5	5	5	2	2	2	2	2	2	2	6	5	2	2	6	6	2	2
1352	1	0	0	6	2	2	6	3	3	5	4	2	5	2	6	3	5	4	4	6	2	4	1	5	2	2	3	3	2	5	1	3	5	2	2	2	2	2	2	2	1	7	7	2	2	6	6	3	4
1642	1	0	0	6	2	1	4	5	3	6	5	6	7	3	6	2	3	5	5	7	3	3	1	2	4	2	1	3	6	2	4	2	4	3	1	1	1	1	2	4	3	7	7	2	2	6	7	4	3
1247	.899999976158142	0	0	7	1	1	7	6	1	7	1	7	7	1	7	1	1	7	1	7	1	4	1	1	1	1	1	1	1	1	1	1	4	1	1	1	1	1	1	1	1	7	7	1	1	7	7	1	2
1619	1	30	0	5	1	2	3	4	1	2	3	3	6	1	5	4	4	3	2	6	2	2	4	2	4	2	3	3	5	6	4	3	5	5	1	1	1	1	1	6	2	6	6	5	2	6	6	2	3
1635	1	0	0	6	1	2	6	2	3	6	2	2	2	1	6	5	3	5	3	6	2	2	1	5	1	2	3	3	3	6	3	2	5	6	5	6	1	1	5	2	1	6	5	6	5	5	5	1	2
1483	1	0	0	6	7	1	7	4	7	1	6	1	4	1	7	2	4	7	4	4	4	4	2	7	5	4	1	1	1	7	1	1	7	5	1	4	7	1	1	1	1	7	6	1	1	4	7	3	3
1580	.899999976158142	0	0	5	2	2	5	5	2	4	3	3	5	2	5	4	2	5	2	5	1	2	1	3	2	2	3	3	2	4	3	4	4	4	3	4	2	2	3	3	2	6	5	2	2	6	5	3	2
1465	.899999976158142	0	0	6	2	1	6	4	3	6	4	4	6	2	4	2	2	6	4	6	2	3	1	3	2	4	2	4	3	5	2	2	3	4	2	2	1	2	1	4	1	6	6	2	2	5	6	2	4
1805	1	0	0	7	2	2	6	5	2	6	1	2	7	1	7	2	2	6	1	7	2	2	2	1	2	2	2	2	6	6	5	2	6	6	1	1	1	1	1	6	1	6	6	2	2	6	6	1	2
1961	1	0	0	6	4	4	4	6	7	2	5	4	6	4	7	4	4	5	4	6	5	4	2	4	6	2	2	4	3	5	3	4	3	5	1	4	1	2	3	4	3	7	6	2	3	6	6	2	4
1880	.899999976158142	0	0	6	3	4	4	6	7	4	4	6	6	1	6	2	4	5	4	6	4	2	4	5	5	2	1	4	5	4	3	3	3	4	4	4	1	2	4	1	4	6	7	4	4	6	7	3	4
1992	1	20	0	7	1	4	4	4	1	7	4	1	7	1	7	1	1	7	1	7	4	4	1	4	4	1	4	1	4	1	1	1	1	1	1	1	1	1	1	1	1	7	7	1	1	7	7	1	1
1988	.899999976158142	0	0	5	2	3	3	5	3	3	3	5	6	2	5	3	3	6	5	5	3	2	1	4	3	2	3	3	6	3	6	3	3	5	2	3	2	2	6	3	2	6	6	2	3	6	5	3	4
2236	1	20	0	7	1	1	7	1	6	7	2	1	7	1	7	1	3	7	6	7	1	1	1	6	1	7	1	1	7	1	6	1	3	3	1	6	1	1	1	5	4	3	4	7	2	6	7	2	5
1927	1	0	0	6	1	1	6	2	3	4	4	3	5	2	6	3	2	7	1	6	1	4	1	3	2	1	1	2	2	4	4	3	4	3	1	1	1	1	3	2	1	5	4	2	2	7	7	4	4
2484	1	0	0	7	2	1	3	3	2	7	6	6	6	1	7	3	2	4	3	7	4	4	2	3	5	5	3	3	4	2	3	3	2	3	3	4	1	1	3	2	2	2	7	3	2	5	7	2	3
2733	1	0	0	6	1	4	7	5	7	1	5	6	1	1	7	6	3	7	2	4	3	5	1	5	2	1	1	1	4	5	7	1	6	7	1	1	1	1	1	4	1	7	7	1	3	7	7	7	1
2834	1	0	0	6	4	4	3	4	5	7	3	2	5	4	6	3	3	6	3	5	4	3	3	5	6	4	3	3	5	4	3	3	3	4	3	4	3	2	3	6	5	6	5	3	3	6	5	5	5
3592	1	0	0	6	4	4	3	6	4	5	4	3	3	3	6	4	3	5	4	7	6	6	4	6	5	4	4	5	4	3	3	4	5	5	5	4	4	1	2	3	5	6	7	3	4	5	5	4	3
3233	1	0	0	6	2	2	7	7	2	6	5	3	6	2	6	1	2	6	1	7	1	1	1	2	2	3	1	3	3	7	2	5	5	5	1	2	1	1	6	2	3	2	7	1	6	7	7	3	5
689	1	0	0	7	1	2	5	5	1	6	4	1	6	1	7	2	5	5	1	7	2	3	2	2	3	7	1	5	4	4	5	1	3	4	1	1	2	1	3	5	5	6	5	2	4	6	6	4	5
1008	1	0	0	6	1	1	7	3	2	6	2	2	6	1	7	1	1	7	2	7	1	2	1	2	1	2	1	2	2	4	1	2	3	3	1	1	1	1	1	2	2	6	6	3	2	6	6	4	3
1233	.899999976158142	20	0	7	1	1	7	2	1	5	1	4	6	1	5	1	1	5	1	7	1	1	1	1	1	1	1	1	1	2	2	1	2	1	2	4	1	1	2	4	1	3	7	5	2	6	7	2	2
1371	1	0	0	7	2	1	5	4	2	6	3	2	7	1	4	4	3	5	3	6	2	1	1	2	1	2	2	2	2	2	2	2	4	1	2	3	1	2	3	2	1	6	7	1	4	6	7	2	2
1798	.5	0	0	7	1	1	5	5	1	7	1	7	7	1	7	5	1	7	1	7	1	4	1	1	1	1	7	4	4	1	5	3	4	1	1	1	1	1	1	4	1	7	7	1	5	7	5	2	2
3057	.899999976158142	0	0	7	1	2	5	5	6	6	2	3	6	1	6	2	2	6	2	7	1	2	1	2	2	2	1	2	6	6	4	1	2	3	1	3	1	1	1	2	1	7	7	3	2	6	7	5	2
617	.899999976158142	0	0	7	7	7	3	6	6	3	4	5	5	1	6	5	3	3	6	5	3	5	4	6	5	5	3	5	4	6	6	2	7	5	1	1	1	1	1	4	6	3	6	3	2	5	6	2	3
963	.899999976158142	0	0	6	2	2	6	6	2	6	5	2	6	2	6	6	4	6	5	6	2	2	2	2	2	2	2	5	4	3	2	2	6	2	1	2	2	2	2	4	2	6	6	2	3	6	6	2	4
1297	.899999976158142	0	0	5	1	1	7	4	4	3	1	6	5	1	7	2	6	7	1	5	3	6	2	2	2	1	1	6	4	5	2	1	7	3	4	4	1	1	1	6	1	6	7	3	3	6	1	4	3
1311	1	0	0	7	2	1	6	4	1	5	4	5	7	1	7	1	2	6	1	7	1	1	1	1	1	1	1	3	2	4	1	2	2	4	1	1	1	1	4	1	1	7	7	1	1	7	7	2	4
820	.899999976158142	0	0	7	3	1	7	5	1	5	5	3	6	1	7	3	3	5	3	6	4	2	1	3	2	2	2	3	5	5	1	2	3	5	5	3	3	1	3	5	5	3	5	4	2	5	6	5	2
1075	.899999976158142	0	0	6	2	5	5	4	5	4	2	5	6	2	6	3	2	6	5	6	2	2	2	2	2	3	5	1	3	2	4	2	3	4	1	1	1	1	1	1	1	7	7	4	2	7	7	3	3
1161	1	0	0	7	2	2	3	5	5	5	5	2	2	1	6	1	6	3	2	7	2	5	1	5	5	6	6	3	5	4	2	2	7	2	1	2	1	2	2	2	2	6	7	4	2	6	5	1	2
1585	1	0	0	6	2	1	3	3	1	6	2	4	6	1	6	1	2	6	1	6	1	1	1	2	1	1	5	3	2	2	1	2	1	1	2	3	1	1	1	5	2	6	6	2	3	5	6	2	2
840	1	0	0	7	1	1	6	3	1	6	4	4	6	1	6	1	4	5	1	6	4	3	1	5	4	2	1	4	4	3	2	3	3	3	3	4	2	4	5	6	5	5	6	5	5	3	6	5	3
1527	.899999976158142	0	0	7	4	2	7	5	5	6	3	2	5	1	7	4	4	5	4	5	2	3	1	2	2	1	2	3	4	5	5	3	6	5	2	2	2	3	3	2	3	6	6	2	2	6	6	3	2
864	1	0	0	6	4	2	6	3	2	6	2	4	4	2	2	1	3	5	2	6	1	2	1	2	3	3	2	2	3	4	2	2	3	2	2	2	1	2	1	2	2	5	6	2	3	5	6	3	4
1114	1	0	0	6	1	1	3	6	4	6	6	4	6	2	6	2	2	5	2	6	4	4	1	4	4	4	4	6	4	6	4	4	4	2	2	2	1	2	3	6	6	2	4	6	6	2	6	2	4
867	1	0	0	7	1	2	6	5	5	7	5	2	6	1	7	2	3	5	2	6	3	2	2	2	2	3	2	5	4	6	2	2	1	6	2	1	1	2	2	4	5	6	6	2	2	6	5	4	4
1028	1	0	0	5	3	1	6	5	3	4	4	3	7	2	6	3	2	6	3	5	3	2	1	3	5	3	3	5	3	5	3	3	2	1	2	2	5	2	2	4	4	5	3	4	4	3	4	5	2
1642	.899999976158142	0	0	6	2	1	7	5	2	6	5	6	7	2	6	3	2	6	3	7	4	4	1	2	2	2	3	5	4	4	4	2	6	4	1	2	1	1	4	2	1	7	7	2	2	7	7	3	4
1023	1	0	0	7	1	1	4	5	1	7	3	3	4	2	6	6	2	6	4	6	4	3	1	2	2	1	2	3	2	1	1	1	1	3	3	6	6	2	4	2	1	3	7	3	1	6	7	2	3
1716	1	25	0	5	2	5	3	3	5	5	4	6	5	3	6	3	2	5	2	3	5	3	3	5	5	5	4	5	5	5	5	3	5	3	2	4	3	3	6	5	5	3	3	6	3	5	6	3	4
2353	.899999976158142	0	0	5	1	1	6	4	1	7	6	4	6	1	7	2	2	6	1	7	2	1	1	2	2	2	2	5	4	6	2	1	4	4	1	2	1	1	2	1	1	6	7	3	1	7	7	1	2
2203	.899999976158142	0	0	7	4	2	3	2	1	6	2	4	7	1	7	1	3	5	6	6	2	3	3	2	4	1	1	4	5	4	3	4	5	3	1	1	1	1	1	2	3	6	7	2	2	7	7	2	3
3472	1	0	0	6	1	1	6	4	5	5	6	5	7	1	7	3	4	6	1	5	2	2	3	4	5	6	6	4	4	4	4	3	4	4	2	4	3	2	3	4	4	6	4	3	4	5	6	5	3
527	.899999976158142	0	0	5	3	2	5	3	6	5	5	6	5	2	5	5	4	5	5	3	6	4	5	2	5	2	2	5	5	5	5	4	4	5	3	2	3	6	2	3	3	5	5	2	5	3	4	5	5
1570	1	0	0	6	2	1	4	7	1	6	3	4	7	2	4	6	3	6	7	6	5	2	1	1	6	2	2	6	6	5	3	5	6	5	4	1	1	1	2	5	4	7	6	5	5	6	7	4	4
2107	1	85	0	6	6	4	5	5	5	6	6	5	6	3	5	5	2	6	5	6	6	5	1	6	7	3	2	2	5	2	4	2	3	1	2	5	1	2	2	3	5	6	6	2	3	6	6	5	5
1063	1	0	0	5	4	1	4	4	4	7	4	4	6	4	4	1	1	4	4	7	4	4	4	4	4	4	4	4	4	4	4	4	2	4	4	4	1	5	4	5	1	7	5	4	5	4	7	1	4
1644	1	0	0	6	5	4	5	5	6	7	6	6	7	5	5	4	6	5	3	6	2	5	2	6	4	4	3	3	7	5	4	1	2	2	2	6	3	5	5	6	5	4	4	6	6	3	4	5	4
1621	1	25	1	7	7	6	7	7	6	7	7	6	6	6	5	7	5	1	6	5	4	6	4	6	4	1	6	7	2	7	4	6	2	2	4	5	3	3	7	7	6	6	7	7	6	7	7	5	7
1510	1	0	0	7	2	1	4	5	4	7	4	6	7	1	6	2	3	6	2	6	2	6	1	6	4	3	3	2	4	6	4	1	2	5	4	2	6	6	4	4	4	7	7	4	2	6	6	4	4
1264	1	0	0	7	6	7	6	6	7	7	6	6	3	6	6	6	6	6	7	6	6	6	6	6	6	2	6	6	7	6	6	7	6	6	7	6	6	6	6	6	6	6	6	7	6	6	6	7	6
1366	.899999976158142	0	0	6	3	1	5	3	2	6	2	5	7	5	6	3	3	5	4	6	3	3	2	2	3	3	5	3	5	5	5	3	3	5	2	2	1	1	3	5	4	6	5	5	3	4	4	5	5
1891	1	75	0	4	3	4	3	3	4	4	4	4	3	3	4	3	4	3	4	3	3	4	4	3	4	3	4	3	4	4	4	4	4	4	3	4	4	3	4	4	3	3	3	4	4	4	5	5	4
2038	1	0	0	1	1	1	7	3	2	6	4	2	7	1	7	2	2	7	2	7	2	1	1	2	1	1	1	1	2	6	2	1	3	6	1	2	1	1	1	2	1	6	7	2	1	6	6	5	5
1180	1	0	0	7	4	1	5	4	7	4	4	4	7	1	7	1	1	7	4	7	4	3	1	4	7	1	1	1	1	4	6	4	4	4	1	1	1	1	1	1	1	7	7	1	1	7	7	4	4
915	1	0	0	7	1	2	4	3	7	5	5	3	2	1	7	1	1	6	2	2	6	2	4	5	4	3	2	6	2	2	4	4	1	2	1	3	1	2	2	2	2	6	6	1	4	6	6	1	2
2904	.899999976158142	0	0	3	5	3	6	4	6	5	3	3	4	3	4	1	2	6	6	4	5	4	1	7	4	1	3	5	3	4	5	2	5	2	4	4	1	1	5	4	1	7	5	4	3	5	4	4	5
1374	1	0	0	6	3	6	6	3	2	6	4	6	6	2	6	4	2	6	2	7	6	2	1	2	3	5	4	5	3	2	2	2	1	2	2	2	5	1	1	2	2	6	6	2	2	4	6	5	4
1131	1	0	0	6	1	2	5	3	5	3	3	4	6	2	5	3	3	5	1	7	5	4	4	5	7	3	1	4	3	2	3	1	3	3	1	1	1	2	1	1	2	7	7	3	2	6	7	2	2
3108	1	30	0	7	1	2	5	5	6	6	1	4	6	1	6	5	2	6	1	7	2	1	1	1	6	1	1	3	4	2	2	1	2	2	1	1	1	3	1	2	4	6	7	1	1	7	7	4	5
1397	1	0	0	6	1	1	5	3	3	3	5	4	7	4	6	2	5	5	6	3	6	5	5	3	5	4	5	5	6	3	5	4	6	3	6	5	1	6	2	2	5	5	5	5	1	3	5	5	5
2077	1	0	0	6	2	1	5	2	3	5	5	4	6	3	5	4	3	5	2	5	4	3	1	3	3	2	4	3	3	3	3	3	5	3	1	2	1	2	2	2	3	5	6	4	3	4	5	4	3
1698	.899999976158142	0	0	6	3	1	6	5	2	6	2	5	6	4	6	3	1	5	5	7	1	3	1	2	3	3	2	5	5	5	2	2	5	5	2	1	1	1	2	5	5	2	5	6	3	3	4	5	5
1181	1	0	0	6	1	1	6	5	2	6	3	2	6	2	6	1	2	5	2	6	2	2	1	2	3	2	1	5	2	6	3	2	5	5	1	1	1	2	2	1	2	7	7	3	3	6	6	4	2
1083	.899999976158142	0	0	6	3	1	6	3	2	3	1	3	3	1	6	1	3	6	1	6	1	1	1	2	2	5	1	2	2	2	1	3	2	5	1	1	1	1	1	3	3	3	7	3	3	6	7	2	3
1402	1	0	0	6	4	2	4	5	3	6	4	5	5	1	4	3	3	4	1	6	2	2	1	4	4	5	4	2	4	5	5	4	6	5	1	1	1	1	2	3	4	5	5	3	2	5	5	3	3
1138	1	0	0	6	2	1	6	5	3	6	3	5	6	2	5	3	3	4	2	7	1	5	1	4	3	1	1	2	3	6	2	2	5	5	1	2	1	2	3	3	1	6	7	2	1	7	7	3	5
1280	1	0	0	6	1	1	2	4	3	7	5	6	7	2	7	2	3	6	2	7	3	2	3	3	3	2	1	3	5	4	3	2	1	3	3	3	1	3	1	3	2	6	6	5	3	6	6	2	4
1971	1	0	0	7	3	1	6	3	1	6	3	4	5	2	6	3	3	5	2	7	3	4	1	3	2	3	2	2	2	3	2	3	4	2	2	1	1	1	2	4	1	4	6	3	3	6	6	3	4
815	1	0	0	7	1	1	5	3	2	5	5	5	2	1	5	1	3	4	5	6	6	2	1	2	1	2	3	6	6	5	2	3	5	6	1	2	1	1	3	5	2	5	4	5	5	5	3	2	2
1781	1	0	0	6	2	2	5	5	2	5	5	3	6	2	3	2	3	5	3	6	1	2	1	3	4	3	2	4	4	3	2	5	3	4	2	2	1	1	3	3	2	6	6	2	2	6	6	1	4
1046	1	0	0	7	1	1	2	5	5	2	5	1	6	3	7	1	3	5	5	6	2	4	1	2	2	1	1	5	4	5	6	3	7	6	3	1	1	1	2	1	2	6	7	4	1	7	7	4	3
2705	1	0	0	6	2	3	5	6	6	6	7	2	6	2	7	5	4	5	5	7	6	4	3	6	2	5	2	5	5	7	3	4	7	7	1	1	1	1	2	3	1	6	6	3	2	6	6	2	2
2589	1	0	0	7	2	2	6	6	2	7	5	3	7	1	6	5	2	7	2	7	1	1	1	5	1	4	6	6	4	2	1	3	1	5	1	3	1	1	1	5	5	6	6	2	2	7	7	1	2
2399	1	0	0	7	4	1	4	5	2	7	3	4	6	1	7	4	4	6	3	7	4	1	1	3	3	4	2	4	7	4	4	4	3	4	2	4	2	4	3	4	2	4	7	5	4	5	7	4	4
998	1	0	0	7	4	7	7	6	6	7	6	3	6	4	5	1	3	5	7	7	6	7	4	5	7	3	7	2	1	1	3	1	5	1	6	6	1	5	7	2	1	7	5	7	3	5	7	1	2
2643	.899999976158142	0	0	6	6	2	6	4	4	6	3	6	2	4	7	6	2	6	6	5	4	4	1	5	2	4	2	2	2	4	5	3	1	4	2	6	1	2	2	1	3	7	6	3	2	6	7	1	1
568	1	0	0	7	1	1	6	5	1	7	1	4	6	1	7	1	1	6	1	6	1	1	1	1	1	1	2	4	4	2	1	1	3	5	2	2	1	1	2	1	1	6	7	4	2	5	6	3	1
641	1	0	0	7	4	5	6	5	5	7	3	5	7	1	6	1	3	5	4	7	4	4	3	4	6	3	1	4	5	4	4	1	3	4	1	1	1	1	1	4	3	5	6	6	2	6	6	2	2
826	1	0	0	7	1	1	7	2	3	7	7	6	6	2	6	2	1	7	3	7	2	2	1	2	1	1	1	2	1	1	4	1	2	1	5	5	2	3	6	2	2	7	7	1	2	7	7	2	3
918	.899999976158142	0	0	6	2	2	4	2	3	2	3	4	6	2	6	2	2	6	3	7	2	2	2	2	4	2	1	3	6	2	2	1	2	6	1	2	1	1	1	2	1	7	7	2	2	7	7	4	4
905	1	0	0	5	1	4	5	5	6	5	3	4	5	4	5	4	4	5	4	5	4	5	5	5	4	2	3	5	6	5	6	2	2	3	3	3	2	3	2	5	6	3	4	5	5	4	4	2	3
1007	1	0	0	7	1	1	6	4	2	7	3	6	6	1	7	3	2	6	2	7	1	3	1	2	2	1	1	5	4	4	1	1	2	4	1	1	1	1	1	1	1	7	7	1	1	7	7	2	4
1076	1	0	0	6	1	1	6	3	1	6	4	3	6	2	6	2	3	6	2	6	1	2	1	4	2	2	2	2	2	3	2	1	3	4	1	1	1	1	2	3	1	6	6	2	2	6	6	3	3
1497	1	0	0	7	1	1	7	2	2	6	5	1	4	1	6	1	1	7	2	6	3	2	1	3	2	3	1	2	1	3	2	1	1	3	1	5	1	4	3	1	1	7	7	1	1	7	7	1	1
1246	1	0	0	7	1	1	3	7	1	7	1	7	7	1	7	1	1	6	1	7	1	1	1	1	1	4	2	2	2	4	1	1	1	5	1	1	1	1	1	1	1	7	7	1	2	6	7	1	1
1380	1	0	0	7	1	1	7	3	3	7	5	3	6	1	6	1	2	5	1	7	2	2	1	1	1	1	1	3	2	2	1	1	1	3	1	1	1	1	2	1	1	7	7	2	2	7	7	1	3
1161	1	0	0	6	1	1	5	5	3	6	3	3	6	2	6	3	2	5	3	5	2	2	1	2	3	4	3	5	4	5	3	2	5	4	2	1	2	1	2	4	4	6	6	5	5	4	5	4	5
1270	1	0	0	7	2	1	4	5	2	4	3	3	6	1	6	3	2	6	2	7	1	1	1	2	2	4	3	4	6	7	3	2	7	5	1	2	1	1	1	5	2	6	5	4	5	5	4	2	2
1522	1	0	0	7	1	2	7	5	5	6	5	4	7	2	3	1	2	5	3	6	1	1	1	2	1	6	2	5	6	7	4	5	5	6	6	5	5	7	6	4	5	6	5	2	3	5	5	2	4
1380	1	0	0	6	1	3	6	2	5	5	5	2	5	2	6	2	2	6	5	5	5	6	2	4	5	3	4	4	5	2	2	2	2	3	2	4	2	3	2	5	2	6	5	5	2	6	5	4	1
1635	1	0	0	7	1	1	2	5	1	7	2	6	6	1	5	2	2	6	5	7	1	2	1	1	2	2	5	5	4	5	3	5	2	3	1	5	1	1	4	3	1	3	7	6	2	6	6	6	6
1632	1	0	0	6	2	1	5	3	1	7	3	5	7	2	6	1	2	7	2	7	1	1	1	2	1	1	1	3	4	2	2	2	3	2	2	1	1	1	1	1	2	7	7	1	1	7	7	2	4
1582	1	0	0	7	1	1	7	4	2	6	3	2	7	1	7	2	1	7	2	7	1	1	1	1	1	1	5	3	4	3	1	1	2	7	6	4	1	1	2	3	3	5	4	5	6	2	7	2	2
1696	1	25	0	6	2	2	7	5	2	6	5	2	7	1	2	5	2	5	1	6	1	2	1	1	1	1	1	1	2	2	2	2	2	1	2	2	1	2	6	1	1	7	7	1	1	7	7	1	2
1730	1	25	0	7	1	1	6	6	2	6	5	4	6	1	7	1	1	6	2	7	1	1	1	1	1	1	1	1	4	1	1	1	2	1	1	1	1	1	1	5	1	6	6	1	2	6	6	1	2
2125	1	0	0	6	2	1	3	3	2	6	3	6	6	1	6	2	2	5	5	7	2	2	1	2	2	1	2	5	3	3	2	2	3	5	1	2	1	1	3	5	5	6	6	3	6	6	6	4	4
1941	1	0	0	6	1	1	6	4	2	6	4	3	5	1	7	2	2	6	2	6	1	2	1	4	2	1	2	3	4	6	3	5	4	6	2	3	2	2	3	3	1	6	6	3	2	6	6	4	4
592	1	0	0	7	1	1	5	4	1	5	3	2	7	1	7	1	2	5	1	7	1	2	1	3	1	1	1	1	1	2	1	1	3	1	1	1	1	2	1	1	1	6	7	1	1	5	7	5	3
1046	1	0	0	7	1	5	5	2	5	7	7	7	3	1	7	2	2	4	6	7	6	7	4	6	7	1	1	5	4	5	6	4	1	5	5	6	5	4	6	1	2	7	6	2	4	4	7	2	1
1050	1	20	0	6	4	1	5	5	7	4	1	4	6	4	5	4	2	6	3	7	2	3	1	4	1	1	2	1	6	4	4	1	5	2	1	1	1	1	2	5	3	5	7	1	1	7	7	4	4
404	.899999976158142	0	1	7	1	2	3	2	1	1	1	1	2	1	1	2	1	6	1	2	2	1	1	2	1	4	1	1	2	1	1	1	1	3	1	1	1	1	2	3	3	3	3	3	2	1	1	1	4
1020	.899999976158142	0	0	2	2	2	1	2	4	2	4	6	6	2	5	2	1	5	1	3	3	1	2	2	2	6	3	2	1	2	3	1	1	2	1	2	1	1	1	2	2	5	2	4	2	2	2	2	2
960	1	0	0	7	2	1	5	6	3	5	4	5	6	1	7	5	2	6	3	5	2	2	1	2	1	6	2	6	5	7	4	5	5	5	5	5	1	5	5	1	1	7	6	4	2	6	7	4	3
637	.899999976158142	0	0	7	2	1	6	1	2	6	1	2	7	1	6	2	2	6	2	7	1	2	1	1	1	1	1	1	1	2	1	2	1	1	1	1	1	2	1	1	1	6	6	2	2	6	6	3	3
1252	1	0	1	6	2	2	2	6	5	5	2	4	6	2	5	2	4	5	2	6	3	2	1	6	3	2	2	4	3	5	2	2	4	5	1	1	1	1	2	2	3	4	6	2	2	5	6	5	5
1496	1	0	0	7	1	1	6	3	2	6	1	5	7	1	6	1	1	5	1	7	1	1	1	2	2	1	1	1	5	3	2	2	3	3	1	3	1	1	1	1	1	7	7	1	1	7	7	1	5
2197	1	0	0	4	5	2	2	6	6	5	4	6	6	1	6	1	1	7	1	5	5	2	1	2	2	1	1	6	5	7	7	5	5	6	1	1	1	1	1	6	3	4	6	4	2	5	6	2	2
1475	1	0	0	6	2	1	7	7	2	6	1	3	1	2	6	4	2	4	5	5	1	4	1	2	1	4	2	1	5	6	5	4	7	6	6	4	6	6	5	1	1	6	6	1	1	6	7	1	5
1282	.899999976158142	0	0	7	1	1	6	2	3	7	2	3	6	1	6	3	3	6	2	7	2	1	1	2	1	1	1	6	2	5	1	3	5	6	6	6	4	5	7	1	2	7	7	1	1	7	7	2	2
1887	1	0	0	7	1	1	7	1	1	7	1	4	7	1	7	1	1	7	1	7	1	1	1	1	1	1	1	1	1	2	1	1	1	2	1	1	1	1	1	1	1	7	7	1	1	7	7	1	1
953	1	0	0	6	2	2	3	4	3	6	4	4	5	2	6	2	2	5	2	6	2	3	2	2	2	2	4	2	4	3	2	2	3	2	1	2	1	1	2	2	2	7	7	2	2	6	6	1	2
2268	1	0	0	4	4	5	5	3	5	6	3	4	5	3	4	5	4	6	5	5	4	4	4	4	5	3	4	5	5	5	6	2	3	5	5	5	4	4	4	4	5	4	4	4	4	3	3	5	5
720	1	0	0	6	3	3	6	2	3	6	2	4	5	6	2	5	3	7	6	6	2	3	6	6	7	3	7	6	6	4	2	6	6	4	5	3	5	2	3	6	4	6	6	2	7	5	5	5	4
4397	1	0	0	6	1	2	7	1	5	1	3	4	2	1	7	2	2	5	5	7	4	4	1	5	7	1	1	1	6	5	2	1	1	1	1	1	1	1	1	2	2	7	7	1	1	6	7	6	6
1084	1	0	0	7	1	4	6	2	2	6	4	4	6	4	7	1	4	4	2	7	3	4	1	4	4	1	1	2	4	4	1	2	2	1	1	1	1	1	1	2	5	7	7	2	1	7	7	1	1
1027	1	10	0	6	2	1	6	4	2	6	2	2	6	1	6	2	1	6	1	6	1	3	1	2	2	2	2	2	2	2	2	2	2	1	4	2	2	4	2	2	1	6	6	2	2	6	6	2	2
1024	.899999976158142	0	0	7	2	1	6	6	2	6	5	2	6	2	6	2	2	6	4	6	2	1	1	5	1	2	2	2	1	2	5	1	1	4	1	2	1	1	1	2	1	6	4	3	2	6	6	4	4
1252	.899999976158142	0	0	6	2	1	6	3	5	6	5	3	5	2	2	2	6	5	3	6	5	5	3	4	6	1	1	2	2	3	3	1	2	2	1	1	1	1	4	2	1	6	6	2	1	6	6	3	2
832	1	0	0	6	3	2	4	6	4	4	3	2	5	2	6	4	3	4	1	6	1	1	1	5	1	2	1	6	5	6	2	2	6	6	1	1	1	1	1	1	1	5	7	2	4	6	6	2	2
953	1	0	0	6	1	1	6	3	2	5	4	6	6	2	6	1	5	2	5	6	2	3	2	4	2	3	6	3	5	2	5	4	2	2	1	2	1	2	1	4	2	6	5	5	6	5	6	5	4
682	.899999976158142	5	0	7	1	1	6	2	2	6	2	3	6	2	4	3	2	5	2	6	1	2	1	2	4	2	2	4	2	3	2	2	2	2	5	5	2	2	5	2	1	5	7	1	2	6	6	5	4
991	1	0	0	7	1	1	7	1	1	7	1	1	7	1	7	1	1	7	1	7	1	1	1	1	1	1	1	5	1	7	1	1	1	1	1	1	1	1	1	1	1	7	7	4	1	7	7	3	4
999	.699999988079071	0	0	7	1	1	7	3	2	7	5	2	7	1	7	3	1	7	1	7	1	2	1	1	1	1	3	1	1	2	1	1	2	2	6	6	6	6	6	1	1	7	7	4	1	7	7	1	3
933	1	0	0	7	1	1	7	2	1	6	2	5	1	1	2	1	1	7	1	7	1	1	1	1	1	1	3	1	1	1	1	1	2	1	1	1	1	1	1	1	1	6	7	2	1	6	7	1	1
1057	1	0	0	7	1	1	7	1	5	7	6	2	6	1	7	3	1	7	2	7	2	1	1	2	2	1	1	2	4	5	2	2	5	5	1	1	1	1	1	6	1	7	7	5	3	7	7	2	3
1205	1	0	0	7	1	1	4	2	2	7	4	5	7	1	7	3	3	6	2	7	3	2	1	2	1	1	3	4	5	3	2	2	4	4	2	2	1	1	2	2	1	6	6	3	2	6	6	4	4
1056	1	0	0	5	2	1	6	5	2	7	2	4	7	2	5	2	2	5	2	7	2	2	2	2	2	2	4	3	4	4	2	2	3	4	1	1	1	1	2	2	1	6	6	3	2	6	6	5	5
1223	1	0	0	6	1	1	6	2	1	4	1	2	5	2	6	4	1	6	1	7	4	2	1	2	2	2	1	1	7	5	2	1	2	1	2	5	1	4	4	2	1	6	7	2	1	6	7	1	1
1154	1	0	0	5	4	2	5	3	4	5	4	3	6	1	6	3	2	4	2	6	2	3	2	3	3	4	2	2	3	4	3	5	6	3	3	2	3	2	4	5	3	5	5	3	4	6	6	4	4
1553	1	0	0	7	1	5	1	6	2	7	2	3	7	1	7	1	6	4	6	7	4	2	1	3	5	1	1	1	4	1	6	3	1	5	1	1	1	1	1	1	1	7	7	1	1	7	7	2	2
1852	1	0	0	7	1	1	7	6	2	5	2	6	6	1	7	3	1	7	5	7	1	2	1	3	2	1	3	4	5	6	2	1	6	3	4	5	1	4	6	1	1	7	7	1	1	6	7	4	4
1267	.899999976158142	0	0	6	2	3	2	3	4	7	5	4	6	2	7	3	2	5	2	7	2	3	1	3	2	6	2	2	3	2	2	2	3	2	1	1	1	1	1	4	4	3	7	3	3	6	7	3	3
1204	1	0	0	6	1	1	7	3	1	7	2	4	7	2	7	1	1	7	2	7	2	1	1	2	1	1	1	4	5	2	1	2	1	3	5	4	3	2	2	2	2	6	6	2	2	6	6	2	1
1045	.899999976158142	5	0	7	4	1	6	5	5	4	6	3	5	1	4	5	5	5	2	4	5	3	2	3	7	6	3	6	2	4	2	1	1	5	1	4	2	2	6	2	2	7	7	3	7	2	7	3	2
1102	1	0	0	6	2	1	4	5	3	7	2	3	7	1	5	2	2	6	2	7	2	1	1	2	1	2	2	4	2	6	4	4	3	3	1	4	4	4	3	2	1	7	7	2	1	7	7	2	2
2598	1	0	0	7	5	1	6	5	2	7	2	5	7	2	7	5	2	6	2	7	1	1	1	2	6	1	2	2	5	2	2	2	6	2	1	1	1	1	7	5	6	6	7	2	1	7	6	6	6
611	.699999988079071	0	0	7	1	1	7	2	1	6	3	2	6	1	7	1	1	7	1	7	1	1	1	1	1	1	2	1	1	1	1	1	1	1	6	6	6	6	6	1	1	7	7	1	1	7	7	2	2
962	1	10	0	6	3	2	6	2	2	6	2	2	6	2	6	2	2	6	2	6	2	2	2	2	2	2	2	2	2	2	2	2	2	2	2	2	2	2	2	4	2	6	6	2	2	6	6	4	4
2014	1	0	0	7	1	1	7	6	7	7	5	6	7	2	7	1	2	7	2	7	4	5	1	3	2	3	4	4	6	2	4	1	5	1	1	1	1	4	4	1	2	6	6	2	2	7	7	4	5
914	1	0	0	7	1	1	6	1	1	6	1	4	7	1	6	1	1	6	1	7	1	1	1	1	1	1	1	2	2	1	1	1	1	1	1	1	1	1	1	1	1	6	6	1	1	6	6	1	2
1229	1	0	0	7	3	3	4	1	4	7	7	4	7	4	3	1	4	1	1	7	7	7	4	7	7	1	4	1	7	1	1	4	1	4	1	4	1	1	4	4	1	7	7	1	7	7	7	4	1
855	.899999976158142	0	0	5	4	5	2	5	5	4	3	3	2	2	4	3	3	4	5	4	4	4	5	4	5	2	4	4	4	4	5	4	3	4	1	2	2	2	4	4	4	5	4	3	3	5	5	2	5
990	1	0	0	5	3	2	2	3	6	6	5	2	5	2	5	3	3	6	2	7	5	5	2	6	6	2	3	5	6	4	4	3	4	2	1	2	4	1	2	5	2	6	6	3	2	5	6	2	2
3148	1	0	0	7	6	2	7	6	6	6	2	3	7	4	4	2	5	2	6	6	5	1	4	4	6	3	3	3	6	5	3	5	6	5	5	4	2	3	6	2	5	5	6	6	5	6	6	3	3
1954	1	0	0	7	3	4	2	4	1	7	4	5	7	1	6	1	1	6	4	7	1	4	1	2	2	1	1	1	5	2	1	2	2	1	1	1	1	1	1	7	1	6	7	5	6	4	7	4	4
5193	.600000023841858	0	0	2	2	2	2	4	2	4	3	4	7	1	6	1	2	6	1	7	2	2	2	2	1	2	1	2	4	2	4	2	1	1	2	4	2	1	2	4	2	4	7	2	1	7	7	4	4
477	1	0	0	4	4	4	4	3	4	5	4	3	5	3	4	2	4	4	4	3	3	4	4	4	4	3	2	3	4	4	3	3	4	2	4	4	3	2	3	2	2	5	6	2	2	4	4	4	4
975	1	0	0	5	5	2	3	4	5	6	3	2	5	2	6	2	2	5	6	6	3	2	2	4	2	2	1	6	6	5	5	6	5	2	2	3	2	2	5	2	2	5	7	1	2	2	7	4	2
998	1	0	0	7	2	1	4	6	3	6	3	4	6	1	5	4	1	6	4	7	2	2	1	2	1	1	1	5	4	3	1	3	3	5	2	1	2	2	4	3	1	6	6	5	2	6	6	4	1
1111	1	0	0	6	1	1	6	1	5	6	5	6	6	6	5	5	6	1	1	7	1	1	1	6	1	1	1	1	2	1	1	1	1	2	1	1	1	1	1	1	1	7	7	6	7	7	7	1	2
1573	1	25	0	7	2	5	6	5	2	6	5	3	7	4	5	4	4	5	6	6	6	6	3	4	4	4	6	3	4	4	4	5	6	5	1	4	1	1	1	5	3	3	5	3	3	5	6	4	5
1554	1	0	0	5	4	4	4	4	4	4	4	3	5	4	4	4	4	4	3	4	4	4	4	4	5	3	3	3	4	5	2	3	4	3	4	4	2	4	4	4	3	5	4	3	3	5	4	5	3
1786	1	25	0	7	6	7	7	7	5	7	7	1	7	6	7	7	7	7	6	7	6	4	2	2	7	7	1	7	7	7	7	7	7	6	7	6	1	7	7	7	7	5	7	7	7	6	7	6	7
3221	1	25	0	6	2	1	4	2	2	5	1	4	4	1	6	2	4	5	2	6	1	2	2	3	4	3	1	4	1	4	4	2	5	4	1	1	1	4	1	2	1	6	6	2	2	6	6	4	4
3356	1	0	0	6	6	1	5	7	5	5	3	6	7	1	7	6	2	7	5	7	2	1	1	2	1	1	3	5	3	2	5	3	3	2	1	1	1	1	1	7	1	6	7	3	2	7	7	6	6
4408	1	0	0	6	1	1	7	2	5	1	4	3	6	4	7	1	4	6	5	7	4	5	1	5	6	1	1	1	3	1	3	1	1	1	1	1	1	1	2	2	1	7	7	1	1	6	1	4	6
2908	.899999976158142	0	0	7	5	1	6	7	6	7	4	5	7	3	7	6	2	6	7	7	4	4	6	7	7	4	2	5	7	5	7	2	5	6	1	3	2	4	5	5	2	7	7	5	6	7	7	5	2
1482	1	0	0	6	1	4	6	4	4	6	4	4	6	1	4	1	1	5	4	6	4	1	1	4	4	1	1	1	4	4	6	1	4	5	1	1	1	1	1	4	5	4	6	4	4	6	4	6	6
1252	1	0	0	7	2	2	6	4	3	6	3	3	7	2	5	4	1	7	4	7	1	2	1	3	1	1	2	2	1	5	1	1	5	5	5	1	1	1	3	1	1	7	7	1	1	7	7	4	2
1678	1	0	0	6	2	2	6	1	6	6	3	6	7	2	6	1	2	6	6	7	6	6	2	6	6	6	1	1	2	2	2	1	2	2	2	2	1	1	1	6	2	6	2	7	2	6	6	4	6
2375	1	50	0	5	3	4	4	5	3	6	2	3	6	4	6	4	3	5	2	6	4	1	6	5	3	2	5	2	2	3	5	3	3	3	2	4	1	4	1	4	6	4	6	3	4	5	6	5	5
1750	1	0	0	6	5	2	2	3	4	6	4	3	4	3	5	4	2	4	4	7	3	4	2	4	3	3	5	4	6	4	2	3	5	2	2	2	1	1	2	5	5	6	6	3	3	5	6	3	3
1149	.899999976158142	0	0	5	6	2	6	3	4	5	3	4	6	2	6	2	3	5	2	6	1	4	1	3	2	2	2	2	2	3	4	3	5	1	1	2	1	2	1	2	1	6	7	2	2	7	7	4	5
1609	1	0	0	7	1	1	6	5	4	7	1	5	5	2	7	3	2	5	2	7	7	5	2	4	6	2	1	4	7	1	2	5	2	3	1	2	1	4	7	4	5	6	6	2	4	7	7	7	3
969	1	0	0	6	3	6	5	5	6	6	6	6	2	5	4	2	2	2	5	5	1	4	3	5	5	4	4	5	2	6	5	3	3	5	2	3	3	6	4	3	4	6	7	6	2	6	6	5	6
2157	.899999976158142	0	0	6	3	2	5	3	2	6	4	2	6	1	7	3	2	6	2	6	2	2	2	2	2	4	1	3	3	3	4	2	4	3	2	2	2	2	3	2	3	6	6	4	3	6	7	2	3
951	1	20	0	7	2	2	5	3	7	2	5	3	2	2	7	5	4	6	2	6	3	4	1	3	2	4	1	5	2	5	5	3	5	6	3	4	2	2	3	3	2	6	6	2	2	6	5	3	2
1711	1	0	0	5	3	3	4	3	4	5	3	4	5	2	6	4	4	4	2	4	2	2	1	2	3	3	3	1	4	2	2	2	4	2	1	4	2	4	3	3	2	5	6	3	1	6	6	2	4
3465	.400000005960464	0	0	6	2	3	3	4	4	6	6	4	6	1	6	1	2	7	4	6	6	4	4	4	6	1	3	2	6	5	5	4	4	1	2	5	1	1	3	1	2	7	7	2	1	6	6	3	5
2511	1	0	0	7	1	1	7	1	1	7	4	1	7	1	7	4	4	7	1	7	1	1	1	1	1	4	1	1	4	4	1	1	4	1	1	1	1	1	4	1	1	7	7	1	1	7	7	1	1
780	1	0	0	7	2	2	5	3	6	6	4	6	3	2	6	2	2	6	3	7	2	1	1	2	3	4	2	5	3	5	2	1	5	5	2	2	1	1	2	2	1	7	7	3	3	6	6	3	3
723	1	10	0	6	2	2	6	5	2	4	4	4	2	4	6	6	3	5	2	5	2	2	2	5	2	1	1	2	2	2	2	2	2	4	2	2	2	4	4	4	1	6	7	4	2	5	5	2	3
906	1	25	0	7	1	1	6	4	2	7	4	2	4	2	7	3	2	6	4	7	1	3	1	5	3	4	1	5	4	4	2	1	2	3	5	1	3	4	5	2	1	1	7	3	2	7	7	3	3
1017	1	0	0	5	3	3	6	6	6	5	3	5	5	4	6	2	1	5	5	5	2	3	2	2	4	3	3	2	2	3	3	2	3	5	1	2	1	2	2	6	5	3	3	2	5	5	5	3	3
1076	.899999976158142	0	0	6	2	1	6	5	1	6	2	6	6	1	6	2	2	6	2	6	1	1	1	1	1	1	2	5	3	6	2	4	6	6	1	1	1	1	1	2	2	6	6	6	3	6	2	3	3
1110	1	0	0	7	1	1	7	6	2	7	3	5	5	1	6	5	2	7	3	6	2	2	1	2	2	2	2	3	2	3	2	2	2	2	2	6	1	1	5	3	2	6	5	2	2	6	6	3	3
1233	1	0	0	7	2	1	5	5	3	6	4	4	7	5	7	4	4	5	5	7	3	1	2	4	4	4	4	6	5	3	1	3	3	3	1	1	1	1	1	6	6	7	2	4	4	5	5	4	5
1221	1	0	0	7	1	1	7	6	1	7	4	6	7	1	7	1	1	7	1	7	1	1	1	4	1	1	1	4	1	1	1	1	2	1	1	1	1	1	1	4	1	7	6	6	1	7	7	1	3
1028	1	0	0	6	6	2	5	6	5	6	6	5	6	5	2	6	5	6	3	6	2	2	1	2	5	5	6	4	5	3	2	5	3	7	5	6	5	4	5	3	4	4	6	3	6	5	5	2	2
1515	1	0	0	7	1	1	7	6	3	6	2	2	7	1	5	1	1	5	2	7	1	1	1	5	1	1	3	1	1	3	1	1	3	2	1	1	1	1	1	2	1	7	7	2	1	7	7	2	2
1647	1	0	0	7	1	1	7	2	1	7	2	5	7	1	7	1	2	6	1	7	1	1	1	1	1	1	1	1	3	1	1	1	1	1	2	2	1	1	1	1	1	7	7	1	1	7	7	2	2
2168	1	0	0	6	2	1	3	2	5	2	6	2	6	1	6	4	2	6	2	4	1	2	1	5	1	2	2	2	4	2	5	1	3	4	1	1	1	1	1	2	1	6	6	3	2	6	4	2	1
2076	1	0	0	7	1	1	7	4	2	5	4	2	7	1	7	6	1	5	5	7	5	5	1	5	5	2	5	7	4	5	1	3	3	5	4	5	1	2	5	3	4	6	6	6	3	6	6	4	4
1245	.800000011920929	0	0	6	2	1	5	6	6	5	6	3	5	1	7	2	2	7	5	7	5	4	1	5	5	2	2	2	5	2	1	1	2	1	1	1	1	1	3	5	4	5	6	5	4	5	6	1	2
3692	1	0	0	7	1	1	7	2	1	7	1	1	7	1	7	1	2	7	1	7	5	1	1	1	2	1	1	5	2	1	1	1	1	1	6	7	2	1	7	1	1	7	7	1	1	7	7	1	2
722	1	0	0	5	2	2	5	5	1	6	5	2	4	2	6	2	3	5	2	6	2	6	1	4	2	2	2	3	3	6	2	4	3	6	2	3	2	2	2	4	3	5	6	3	2	6	5	4	3
1008	.800000011920929	0	0	7	1	1	7	5	5	6	6	4	5	4	6	4	2	6	3	7	1	1	1	2	3	4	4	1	3	3	3	1	1	3	1	3	2	2	2	2	1	6	6	2	2	5	6	2	4
1047	1	0	0	5	1	1	6	5	1	7	1	6	7	1	7	1	1	7	1	7	1	1	1	1	1	1	5	5	5	4	1	1	2	5	5	5	1	1	5	2	1	7	7	2	4	7	7	1	3
607	1	0	0	6	2	2	5	3	2	6	6	4	3	4	5	3	5	3	5	6	6	5	5	5	3	4	1	5	4	5	3	3	4	5	5	6	3	3	5	3	2	7	6	3	2	6	6	1	3
1108	.899999976158142	0	0	7	2	1	5	2	1	7	2	2	7	1	7	1	1	7	2	6	1	1	2	6	2	1	1	6	4	2	1	1	2	5	3	1	1	2	1	2	1	7	6	1	1	7	7	4	2
3278	1	15	0	6	2	1	3	3	6	7	4	3	7	1	6	3	2	6	6	1	2	3	1	6	4	1	2	6	4	2	2	3	3	3	4	3	1	1	6	4	1	6	7	4	3	7	7	4	3
1310	1	0	0	6	2	1	1	3	4	5	4	3	6	1	6	2	2	5	3	6	2	1	1	2	2	6	5	6	4	5	3	3	2	5	3	5	1	1	3	2	5	6	3	4	5	5	6	4	3
1550	1	0	0	7	1	1	5	7	1	7	7	6	7	7	7	1	1	7	1	7	1	1	1	5	1	1	1	6	7	1	7	1	1	1	1	1	1	1	1	7	1	7	7	1	7	7	1	3	3
1379	1	0	0	6	2	1	3	5	2	7	5	2	6	1	6	3	2	7	3	6	4	2	6	3	3	5	2	2	5	2	2	3	3	3	2	2	1	3	2	4	3	6	7	7	3	5	7	2	1
2246	.899999976158142	0	0	7	1	1	4	7	2	7	6	6	5	4	4	3	2	6	5	1	2	2	1	6	5	4	1	4	3	1	2	1	1	2	1	6	1	1	6	7	6	1	6	7	2	4	7	1	1
1096	1	0	0	7	2	1	6	1	2	6	5	2	6	4	7	2	5	4	1	7	3	2	1	5	2	1	3	4	6	1	1	2	2	2	1	1	1	2	1	6	2	6	5	6	3	6	5	1	2
665	1	25	0	4	5	4	3	5	5	5	3	2	5	6	4	3	3	5	4	3	5	4	2	5	5	3	7	5	5	5	5	3	4	5	4	4	4	5	5	6	5	5	3	2	5	2	5	4	3
1035	1	0	0	6	6	2	5	5	2	2	3	2	2	3	6	5	2	5	2	6	5	5	2	6	6	5	2	2	5	6	5	6	6	6	2	3	2	5	4	5	3	5	5	5	3	5	5	1	2
1216	1	0	0	6	2	3	5	3	4	4	4	3	4	2	6	2	4	4	2	5	2	5	2	5	3	3	4	2	4	3	2	3	3	3	2	5	2	2	2	3	2	6	6	3	3	6	5	2	2
1628	1	0	0	5	3	4	3	5	5	4	4	4	5	3	6	4	4	3	4	6	4	4	3	4	4	2	4	6	4	4	4	3	4	5	3	4	2	4	4	4	5	4	3	4	4	4	5	3	3
2618	1	0	0	6	2	4	5	2	5	6	3	5	4	2	7	2	5	6	5	7	5	3	1	5	6	2	2	3	2	2	4	3	2	3	1	1	2	2	5	4	4	4	5	5	3	6	7	1	1
1452	1	0	0	6	2	2	5	3	3	6	3	2	6	5	5	5	4	6	4	5	2	2	2	2	3	4	4	5	5	7	3	3	3	6	2	2	2	2	3	5	3	5	4	5	5	3	2	3	4
1059	1	0	0	5	2	1	4	4	6	4	3	3	6	1	6	5	4	5	3	7	3	4	2	2	5	2	1	3	3	3	4	3	1	5	1	1	1	1	3	4	1	6	7	2	3	5	7	4	4
1205	.899999976158142	0	0	6	3	6	5	6	3	5	6	2	2	5	3	2	2	4	5	7	4	1	4	5	6	3	6	4	4	3	2	4	5	5	3	3	3	4	5	3	2	4	2	5	3	3	5	2	3
776	1	0	0	6	1	1	6	3	3	6	4	6	6	5	6	2	2	6	1	6	2	6	2	2	2	2	2	2	2	2	2	2	1	5	1	1	1	1	2	4	1	6	6	2	1	5	7	2	2
4037	1	0	0	5	3	3	2	3	3	5	3	3	5	2	6	3	3	5	3	6	5	3	2	5	2	5	3	3	4	4	4	3	3	5	1	1	1	1	1	2	2	3	5	3	2	5	6	3	2
1096	1	0	0	7	1	1	5	5	1	6	2	6	4	1	1	1	2	6	1	4	5	2	2	5	3	4	5	5	5	2	1	1	1	5	1	2	1	1	4	1	2	5	4	3	1	5	6	1	1
2655	1	0	0	6	5	2	5	6	7	1	6	2	6	2	6	7	6	5	2	3	3	6	6	3	7	1	1	6	2	4	6	2	1	5	4	3	6	6	6	2	1	7	7	1	1	7	7	2	1
1069	1	0	0	6	6	6	6	7	7	6	7	7	6	7	7	6	6	6	7	7	6	6	7	6	6	7	6	6	7	3	6	6	6	6	6	6	6	6	6	7	6	7	4	6	2	3	6	6	7
744	1	0	0	6	2	3	5	3	3	6	5	4	6	3	6	4	3	6	3	5	2	4	4	5	6	4	6	3	4	2	4	3	2	4	4	3	2	3	2	4	4	4	3	5	4	4	5	4	4
2558	1	0	0	6	4	2	6	4	2	5	3	6	7	1	6	2	2	6	2	7	3	2	1	2	3	4	4	2	4	5	4	2	4	3	3	2	2	1	2	4	4	5	6	4	4	5	5	5	5
1068	1	0	0	6	1	1	6	4	2	6	5	6	6	1	5	1	1	6	1	7	1	2	1	5	1	2	1	1	4	4	1	2	1	1	1	1	1	1	1	2	5	6	6	2	2	6	6	2	2
1170	1	0	0	6	2	2	7	6	5	3	6	2	5	2	6	6	2	6	5	6	5	6	2	6	5	2	2	6	5	5	2	5	5	6	1	2	1	2	2	3	1	6	6	5	3	5	6	2	2
997	1	0	0	5	1	1	3	5	5	4	5	5	5	1	7	3	2	6	3	6	2	2	1	4	2	3	3	5	6	6	5	3	5	5	1	1	1	1	1	2	1	6	7	2	3	6	5	1	1
1178	1	25	0	6	2	1	5	6	4	6	2	7	6	2	6	2	2	5	2	7	2	2	1	2	3	3	2	2	2	3	3	4	3	4	2	3	1	4	2	2	2	6	6	2	5	6	6	4	6
1698	1	0	0	6	6	2	3	4	6	6	2	3	4	2	6	2	2	3	2	6	3	5	3	5	6	3	4	5	5	2	4	3	2	3	1	1	1	1	1	3	1	4	4	5	6	4	6	3	2
1148	1	0	0	7	1	1	6	2	6	5	5	2	5	1	6	1	4	7	1	7	1	5	1	5	1	4	1	1	3	6	1	1	3	5	1	2	2	4	4	2	1	6	7	2	1	6	7	1	1
909	1	0	0	7	1	1	6	3	2	7	3	4	6	1	5	1	4	6	1	6	1	1	1	1	2	2	1	3	2	4	1	2	2	3	4	1	1	5	2	2	1	6	6	4	1	6	6	3	2
1750	.899999976158142	0	0	7	2	2	5	5	5	4	4	4	5	1	5	3	4	4	2	6	2	2	5	5	4	4	3	4	3	6	5	5	5	6	1	3	1	1	2	4	3	5	5	4	4	4	6	2	3
1642	1	0	0	7	1	1	5	2	1	6	5	2	5	1	7	1	3	6	2	7	2	1	1	2	1	1	2	3	3	6	1	1	6	7	2	3	1	1	1	2	2	7	6	3	5	6	5	2	2
1098	1	0	0	7	1	1	7	4	1	6	5	1	7	1	7	1	1	7	1	7	1	1	1	1	1	1	1	1	1	1	1	1	4	1	1	1	1	1	1	1	1	6	7	1	1	6	7	1	4
1691	1	0	0	7	1	1	7	5	2	7	2	6	7	1	5	2	1	5	2	6	2	1	1	2	2	2	2	1	1	2	2	2	2	5	1	1	1	1	1	2	1	7	7	1	1	7	7	1	1
1961	1	0	0	7	4	5	3	4	4	7	5	3	4	6	6	4	4	4	4	7	6	4	4	5	5	1	2	2	4	4	5	4	3	2	2	4	1	1	2	4	5	6	6	4	4	6	5	4	4
1561	1	0	0	7	4	1	5	6	7	3	1	2	5	1	6	4	2	6	2	5	1	1	1	2	2	2	2	4	4	6	4	4	4	4	1	2	1	1	1	2	2	6	5	2	2	6	7	1	2
2138	1	0	0	5	6	4	4	5	6	4	6	3	4	5	5	5	4	4	3	7	4	5	2	5	2	4	2	4	4	5	4	4	7	3	4	2	1	1	1	4	4	6	7	2	2	5	7	2	4
2932	1	0	0	5	2	1	5	3	2	6	4	2	6	2	5	2	2	5	2	6	1	3	1	2	1	1	2	2	3	5	2	3	3	5	3	3	1	1	5	3	3	5	5	3	3	5	6	3	3
720	1	30	0	7	1	1	7	2	2	7	2	2	6	1	6	2	2	7	1	7	1	1	1	1	1	1	1	1	1	7	1	1	5	6	5	4	5	3	7	1	1	7	7	1	1	7	7	1	1
829	1	0	0	6	2	1	6	4	2	5	3	3	6	2	6	1	2	6	2	7	2	2	1	2	2	3	1	4	6	4	2	2	3	3	3	2	2	1	2	1	1	6	7	2	2	7	7	5	4
1052	.899999976158142	0	0	6	1	1	6	3	4	6	4	4	6	1	6	1	2	6	1	6	2	2	2	6	2	2	1	4	2	2	2	2	2	2	2	1	4	2	2	2	2	6	6	2	2	6	6	4	4
1360	1	0	0	1	1	1	7	1	1	6	1	5	7	1	7	1	1	1	1	7	2	1	1	1	1	1	1	1	2	2	1	1	7	1	2	1	1	1	1	1	1	7	7	2	1	7	7	1	1
1309	1	0	0	6	2	1	6	4	2	7	2	4	7	4	5	4	2	5	4	7	2	1	2	2	4	1	2	1	6	2	1	2	1	2	4	3	2	1	1	4	1	7	7	4	2	5	5	1	1
1225	.899999976158142	5	0	6	1	3	7	2	3	7	2	4	7	5	7	1	1	6	6	7	1	4	2	4	7	1	1	1	2	1	2	2	1	1	2	2	1	2	2	7	2	7	6	1	2	7	7	7	7
1731	1	0	0	5	1	1	4	5	1	7	3	7	5	1	3	6	3	4	3	5	4	3	1	1	2	5	3	5	5	6	3	3	4	6	3	2	1	1	2	5	4	5	6	3	5	4	5	2	2
1756	1	0	0	7	1	1	7	7	1	6	1	3	7	1	7	2	2	6	2	6	1	1	1	1	2	1	1	2	4	5	2	2	2	6	1	5	1	1	5	6	5	7	5	7	3	5	6	4	4
1123	1	0	0	7	1	1	7	1	2	7	3	4	6	1	6	2	4	6	2	7	1	1	1	2	2	1	1	1	2	1	2	1	2	1	6	6	6	6	6	1	1	6	7	2	1	7	7	2	2
1833	1	0	0	7	1	1	7	4	1	7	6	3	7	1	7	4	1	7	2	7	3	1	1	2	1	1	1	1	2	1	1	1	1	1	6	1	6	5	6	1	1	7	7	1	1	7	7	3	2
1208	1	0	0	7	1	1	7	3	1	7	4	1	5	1	7	1	1	7	2	7	5	2	1	3	2	1	1	1	2	5	2	1	1	3	5	3	3	6	4	1	3	7	7	4	2	6	7	1	3
1084	.899999976158142	0	0	7	4	2	6	6	6	7	5	1	2	1	7	5	3	6	3	7	5	3	2	3	3	2	2	3	4	5	2	3	2	6	2	3	1	2	1	5	5	5	6	2	2	6	6	3	3
1543	1	0	0	7	1	1	6	3	5	6	4	2	7	1	6	1	2	6	2	7	1	1	1	1	2	1	3	5	3	5	1	3	2	2	2	1	1	1	1	2	1	6	6	3	2	6	7	2	2
1754	1	0	0	5	5	1	4	4	5	7	4	3	6	1	7	2	6	3	1	7	3	2	1	5	3	1	2	4	5	3	4	5	7	7	1	1	1	1	1	5	5	6	7	5	3	6	7	1	4
1695	1	0	0	7	1	1	7	1	1	7	3	4	7	1	4	1	1	6	2	7	1	1	1	1	1	1	1	1	1	1	1	1	1	1	1	1	1	1	1	1	1	4	7	1	1	7	7	1	1
1573	1	0	0	6	3	2	6	3	5	6	4	3	6	2	6	3	4	5	5	7	1	2	2	6	3	2	5	4	4	6	5	3	6	3	1	1	1	5	3	2	2	6	6	5	2	6	6	2	4
1155	1	0	0	7	1	1	6	6	2	6	5	4	6	1	7	2	2	7	1	6	1	1	1	2	1	2	1	4	5	4	2	1	2	2	3	6	1	1	2	1	2	7	7	2	1	7	7	4	2
1490	1	0	0	7	2	6	3	3	5	3	7	1	4	1	7	2	1	6	1	2	6	5	6	6	6	5	2	1	3	7	2	4	6	5	2	5	2	4	2	3	4	7	6	5	2	6	6	1	1
1094	1	20	0	7	1	2	6	4	5	5	5	2	4	1	7	4	1	7	1	7	5	5	2	4	2	1	2	1	3	5	1	1	4	6	1	5	1	1	1	1	1	7	7	2	3	6	7	2	4
1102	.899999976158142	0	0	7	7	1	4	7	7	1	3	4	4	1	7	4	5	6	5	5	1	1	5	5	4	2	1	1	4	7	4	7	7	7	4	4	4	4	4	4	2	4	7	1	7	6	6	1	1
1301	1	10	0	6	1	1	7	6	2	7	3	7	6	1	7	1	1	7	1	6	1	1	1	1	1	1	3	2	1	3	2	2	2	2	2	2	1	1	2	2	1	7	6	5	4	4	7	1	1
1393	1	0	0	7	1	1	5	2	1	6	4	3	6	1	7	2	2	7	1	6	1	1	1	1	1	2	1	2	3	4	2	1	3	3	1	1	1	1	1	2	1	6	6	2	1	6	7	2	2
1754	1	0	0	6	6	6	6	7	6	6	6	6	6	7	6	7	6	7	6	6	7	5	6	7	7	6	6	6	6	6	6	6	7	7	6	6	7	6	6	6	7	6	7	7	2	6	7	3	5
1099	1	0	0	6	1	1	3	2	2	6	5	2	6	2	5	2	1	7	3	6	2	2	1	2	4	2	3	2	2	2	2	3	3	3	5	3	4	4	6	4	2	6	5	2	2	7	7	2	2
2048	1	0	0	5	3	1	4	6	3	6	5	5	6	3	6	1	3	4	4	6	2	5	2	2	3	3	3	6	5	4	5	3	5	3	3	3	2	3	3	3	3	7	6	4	3	6	5	2	4
1879	1	30	0	5	2	1	5	5	2	7	3	2	7	3	6	2	1	3	1	7	1	1	1	2	1	4	3	6	2	5	4	5	5	6	1	1	1	1	1	6	5	5	3	3	3	5	5	3	2
906	1	0	0	7	7	1	1	4	6	7	4	4	7	1	7	4	4	7	1	7	4	4	4	4	7	1	1	1	4	7	1	4	7	7	1	4	1	1	1	1	1	7	7	1	1	7	7	4	4
1467	1	0	0	4	3	2	4	5	5	5	5	6	5	3	5	4	4	5	4	6	4	5	2	6	5	3	4	5	5	3	2	4	4	3	3	3	1	1	3	4	4	4	6	5	4	4	4	2	4
1074	.899999976158142	0	0	7	1	2	7	2	2	4	4	4	5	1	6	1	2	6	2	7	1	4	5	4	1	2	2	1	1	2	2	1	1	2	2	1	1	2	1	1	1	7	7	2	2	7	7	1	1
1051	1	0	0	7	1	1	6	3	1	6	2	2	2	1	7	1	2	7	3	7	3	2	4	2	2	2	1	2	2	3	3	4	1	6	2	2	2	6	3	4	2	3	7	2	6	7	7	2	2
964	1	0	0	7	1	1	7	2	1	7	1	1	7	1	7	1	1	7	1	7	1	1	1	1	1	1	2	1	2	3	1	1	1	5	7	7	1	2	7	1	2	7	7	1	1	7	7	4	4
898	1	0	0	7	2	4	5	3	1	6	5	6	5	1	6	2	2	5	2	7	3	2	4	2	5	3	2	3	5	3	1	1	3	6	1	1	1	2	1	2	1	6	7	2	1	6	6	4	4
1149	1	0	0	5	4	1	5	4	5	4	5	3	5	2	6	3	3	5	1	7	4	3	1	3	5	4	1	4	4	4	1	1	5	4	1	1	1	1	3	3	3	4	7	4	3	5	5	3	3
950	1	95	0	6	1	6	3	7	2	5	7	2	6	1	6	4	5	5	4	5	3	4	6	3	4	4	3	4	4	5	6	3	5	4	1	5	1	1	1	4	3	7	7	4	4	6	5	1	1
1092	.899999976158142	0	0	7	1	1	6	4	5	5	3	2	7	1	6	1	2	6	3	3	2	1	1	2	2	4	1	1	4	4	1	1	5	2	4	2	1	1	3	2	1	7	7	4	4	6	6	2	2
1157	1	0	0	7	1	1	6	1	1	7	5	1	6	1	1	1	1	6	1	7	1	1	1	1	1	1	1	4	1	3	2	1	6	2	1	1	1	1	1	1	1	7	7	1	1	7	7	1	1
2187	.899999976158142	0	0	6	1	1	6	4	5	6	4	2	6	1	6	5	1	7	2	6	1	2	1	1	1	6	2	2	3	3	2	2	5	2	2	2	2	1	1	2	2	7	6	4	2	5	6	2	4
1680	1	25	0	7	7	7	7	7	7	7	7	7	7	7	7	7	1	7	7	7	7	7	7	7	7	7	7	7	7	4	4	1	4	1	7	7	1	7	7	7	7	4	7	7	7	7	7	4	1
2229	1	0	0	5	2	5	1	5	2	5	6	1	2	2	7	2	5	4	2	5	2	4	1	5	6	4	2	3	4	6	5	2	6	5	1	1	1	1	1	4	1	5	6	5	5	6	5	1	3
1598	1	0	0	6	3	2	6	3	2	6	3	6	6	2	6	3	3	6	2	6	2	2	2	2	2	4	2	5	4	3	4	3	3	4	2	2	2	2	2	3	5	5	6	3	3	6	6	4	4
1306	.899999976158142	0	0	6	2	1	6	5	3	6	5	5	6	5	5	3	4	5	4	6	4	4	2	3	2	6	4	1	3	4	3	2	4	5	4	2	3	2	4	1	1	6	5	6	2	7	7	4	4
1157	1	0	0	7	1	1	7	5	1	7	1	7	7	1	7	1	1	7	1	7	1	1	1	1	1	1	1	5	1	1	3	1	1	1	1	1	1	1	1	7	5	6	7	2	5	7	7	2	3
1534	1	0	0	7	5	1	5	4	4	7	4	4	5	3	5	3	1	6	5	7	7	2	1	2	4	1	1	2	4	6	2	4	5	6	6	5	4	2	5	3	2	7	6	4	3	7	7	4	4
1036	1	50	0	7	1	1	7	1	4	7	7	2	7	1	7	4	4	7	5	7	6	1	1	2	1	1	3	1	1	1	1	1	1	1	4	1	1	2	4	6	2	6	4	5	3	5	2	2	1
867	1	0	0	6	6	2	5	5	5	5	4	3	5	2	5	4	2	5	2	6	3	4	2	3	5	4	3	3	5	3	3	4	3	3	2	2	2	2	2	3	2	6	6	2	3	6	6	3	3
863	1	0	0	7	1	1	7	1	1	6	7	5	6	1	7	1	1	7	1	7	1	2	1	5	1	1	1	3	2	1	2	1	1	5	6	7	4	1	7	1	1	6	7	2	1	5	7	2	1
516	1	0	0	7	2	2	5	4	2	6	2	6	6	2	6	4	4	4	4	6	4	2	2	2	4	2	1	1	2	2	2	2	4	2	2	2	2	2	2	2	2	7	6	2	2	6	6	4	4
908	.899999976158142	0	0	6	7	6	2	5	7	6	2	1	2	6	7	2	5	6	7	6	6	2	6	6	4	2	5	1	4	2	6	6	2	7	4	4	1	6	1	5	2	5	6	6	2	6	6	2	2
881	.899999976158142	0	0	6	2	2	5	2	2	6	3	4	6	2	6	3	2	4	2	6	2	1	2	2	2	2	2	3	3	4	2	2	4	3	2	2	2	2	2	2	2	6	7	2	2	6	6	4	5
1261	.899999976158142	0	0	6	1	2	2	5	1	7	2	7	7	2	7	1	4	6	6	7	3	1	1	5	1	1	2	4	6	5	2	2	2	4	1	1	1	1	1	2	1	6	7	2	1	7	7	2	4
1454	.899999976158142	0	0	6	2	4	6	4	2	5	4	6	4	2	6	2	2	4	4	6	4	4	2	6	2	4	2	4	4	2	2	3	2	4	4	4	2	4	2	4	4	4	6	4	4	4	6	2	2
1428	1	0	0	4	6	5	4	5	2	6	6	4	6	1	7	5	1	7	2	5	5	2	2	2	5	2	1	5	5	5	5	2	5	3	1	1	1	1	1	6	3	4	6	6	5	5	5	4	6
1099	1	0	0	7	1	1	7	1	1	4	2	5	7	4	4	1	2	2	4	7	3	4	1	6	2	1	2	2	1	1	1	1	1	1	1	1	1	1	1	1	1	7	7	1	1	6	7	2	3
1385	.899999976158142	0	0	7	1	1	7	5	3	2	3	4	6	1	6	1	5	6	2	3	2	1	1	5	5	7	7	6	6	6	1	2	2	6	3	3	2	5	5	4	7	6	4	5	5	5	2	1	1
2714	.899999976158142	0	0	7	1	1	6	7	2	7	5	2	7	1	7	1	2	7	1	7	1	1	6	4	5	1	5	1	6	2	2	2	1	2	1	1	1	1	1	2	2	4	7	5	2	4	6	1	2
1805	1	5	0	7	1	1	6	7	1	7	1	1	7	1	6	2	2	6	2	7	1	1	1	1	2	1	5	6	3	5	1	1	5	3	1	1	1	1	1	1	5	7	7	3	1	4	7	4	4
1728	.899999976158142	0	0	7	1	7	7	1	5	7	5	4	7	1	7	4	1	7	1	7	1	4	7	1	4	2	1	1	1	1	1	1	1	1	1	4	1	1	1	1	1	7	7	1	1	7	7	1	1
1046	1	0	0	7	4	1	4	4	6	4	4	6	1	6	4	4	4	4	3	6	4	4	1	6	4	6	6	1	5	6	1	1	1	6	1	5	1	1	1	1	1	7	7	1	1	5	7	1	1
1769	1	0	0	6	3	7	4	2	7	6	6	4	6	5	6	2	4	3	3	6	6	6	6	6	7	6	6	6	5	4	5	3	5	4	4	6	6	5	6	5	6	6	6	6	4	6	4	2	4
1331	1	0	0	7	1	1	4	4	1	7	6	2	5	1	6	2	4	3	2	7	5	1	2	5	5	4	3	1	5	3	1	2	3	2	1	4	1	1	1	2	2	6	7	6	6	6	6	4	2
1206	.899999976158142	0	0	7	1	4	6	4	4	7	4	4	2	4	5	4	2	4	5	4	6	4	4	6	6	6	5	6	6	2	1	6	1	6	6	7	5	5	6	5	4	5	5	5	5	4	3	1	1
1179	1	0	0	7	1	7	6	1	6	7	7	7	1	7	7	1	2	6	1	7	4	3	7	7	7	1	7	4	6	7	1	1	6	3	4	6	1	4	5	7	6	7	7	3	4	7	5	1	6
1197	1	0	0	7	1	1	7	1	1	7	2	7	7	1	4	5	2	7	1	7	1	1	1	1	1	1	2	1	1	1	1	1	1	1	1	1	1	1	1	4	2	5	4	4	3	5	5	1	1
1031	1	0	0	6	4	6	4	4	3	7	4	6	7	2	4	6	4	6	4	7	6	4	4	3	5	2	4	4	6	4	2	5	2	2	2	2	1	1	2	6	7	4	5	6	4	4	5	2	2
1883	1	0	0	3	2	2	4	4	3	2	3	4	6	3	6	4	3	4	3	6	3	3	2	2	3	4	2	3	4	3	2	3	2	3	2	3	1	2	2	4	5	4	3	5	6	3	6	2	2
1857	1	0	0	7	1	2	5	5	5	3	5	4	6	2	7	1	2	6	3	3	4	5	3	6	2	5	7	4	6	2	5	2	1	5	2	3	1	2	3	5	5	3	3	5	6	2	3	1	1
2073	.899999976158142	0	0	6	2	6	5	4	6	5	4	2	3	1	6	4	3	4	2	6	4	6	5	4	4	2	5	5	5	5	6	5	4	4	4	5	2	2	3	4	4	4	5	4	5	4	5	2	4
2532	1	0	0	7	1	2	2	7	6	7	4	7	6	2	2	6	2	7	6	7	2	5	3	5	5	2	6	5	6	2	1	1	1	1	5	6	2	1	5	2	6	7	3	4	5	4	5	1	2
699	1	0	0	4	4	5	2	5	6	5	4	6	4	5	7	4	4	5	4	5	4	6	5	4	5	4	4	6	7	3	4	4	3	3	4	5	4	6	4	4	4	4	5	4	4	3	4	3	3
1010	1	0	0	7	2	5	2	7	6	1	5	2	1	7	7	7	7	7	7	1	7	6	7	7	7	7	5	7	2	1	4	1	2	2	7	7	7	7	7	7	7	6	1	6	7	1	1	1	1
1884	1	0	0	6	2	2	4	3	4	4	5	4	4	3	5	4	4	4	2	5	3	4	2	4	3	4	3	3	4	3	3	4	4	4	2	2	1	1	4	2	4	6	5	3	4	5	6	2	2
1219	.899999976158142	0	0	6	2	2	3	4	1	6	1	7	5	2	2	5	3	5	5	6	2	2	1	5	4	5	5	5	5	4	3	3	2	5	2	1	1	2	2	5	4	6	5	7	3	3	5	3	3
1416	1	0	0	7	1	1	1	7	4	7	7	4	1	1	7	1	4	4	4	7	6	7	4	7	6	4	1	4	7	1	1	6	1	7	1	1	1	1	1	7	4	7	4	4	1	6	4	1	1
1323	1	0	0	5	4	2	3	4	1	6	4	5	6	3	5	2	3	5	3	6	4	3	5	2	4	1	5	5	4	3	3	3	4	3	1	2	1	1	1	3	2	5	5	3	3	6	6	3	4
1643	1	0	0	7	1	1	2	2	2	5	5	2	5	2	4	4	2	6	2	7	1	2	1	2	5	2	7	6	6	2	1	2	2	4	4	2	2	4	4	3	2	7	6	6	6	3	5	1	2
4657	1	0	0	6	2	2	2	6	3	6	2	5	4	2	6	2	2	6	2	6	2	2	2	2	2	2	2	2	2	2	4	2	2	2	2	2	2	2	2	2	2	6	6	2	2	5	6	4	4
1257	.899999976158142	0	0	6	4	3	7	4	3	5	7	2	3	2	7	4	4	6	5	6	4	5	2	4	5	6	3	3	3	4	3	3	4	2	1	4	1	1	1	4	2	6	6	1	2	6	7	2	2
1764	.899999976158142	0	0	5	4	6	3	4	4	5	5	4	4	4	5	5	4	5	4	5	5	4	4	4	4	5	4	4	5	4	5	3	4	4	3	4	3	4	3	3	3	6	6	4	4	4	5	3	3
1206	1	0	0	6	1	2	4	3	6	4	4	1	5	1	7	1	2	6	4	7	2	5	2	4	6	1	1	6	4	5	5	3	2	5	1	1	1	1	1	5	2	4	5	3	3	6	5	1	1
719	.899999976158142	0	0	6	4	2	5	6	2	6	4	6	6	2	4	2	4	4	2	6	3	2	2	2	4	5	2	3	4	4	2	2	2	4	2	1	1	2	1	4	5	5	6	2	3	6	5	4	4
1253	.899999976158142	0	0	6	2	4	7	2	2	5	6	6	1	2	6	6	2	2	2	6	5	6	2	5	5	2	6	6	5	2	1	6	3	6	1	4	2	4	2	3	2	5	6	4	3	2	6	1	1
787	1	0	0	6	2	2	5	2	5	6	6	3	5	2	6	2	3	6	2	6	5	2	2	5	2	2	2	2	3	2	3	3	2	2	5	5	2	3	5	5	5	6	3	6	6	5	5	2	2
835	1	0	0	7	1	3	7	6	3	6	6	5	7	2	5	2	6	5	3	7	6	4	7	2	7	2	3	4	3	2	3	2	2	5	2	6	2	1	5	6	2	7	6	6	3	5	5	2	1
997	1	0	0	7	1	1	6	7	1	7	1	7	2	1	7	1	1	6	1	7	1	2	1	2	1	1	6	5	5	5	1	1	2	1	1	1	1	1	1	2	5	2	3	5	5	3	5	2	1
1452	1	0	0	7	1	1	7	2	2	6	1	3	7	1	7	1	1	7	2	7	1	1	1	1	1	7	3	2	2	6	2	1	1	6	3	1	2	2	3	1	1	7	7	2	2	7	4	1	1
1605	1	0	0	7	1	1	7	2	2	6	2	4	6	1	6	1	1	5	1	6	1	2	1	4	1	1	1	1	2	1	1	1	2	2	1	4	2	4	2	2	1	7	7	7	1	7	7	2	2
604	1	0	1	4	5	4	5	5	4	4	5	4	4	4	6	5	5	5	4	6	4	4	3	4	5	5	4	4	3	4	4	5	4	4	3	4	4	5	3	4	4	5	5	5	4	5	4	5	2
691	1	0	0	7	1	1	5	7	2	5	1	5	5	2	6	7	6	5	1	7	5	5	1	6	1	5	3	5	3	2	1	1	1	5	1	1	1	1	1	4	1	7	6	1	2	6	6	1	1
1251	1	0	0	7	1	1	7	1	1	7	1	1	6	2	7	2	1	6	2	7	1	4	1	5	2	3	1	4	2	1	1	2	1	1	6	7	4	4	6	5	3	6	6	6	4	4	6	2	3
5600	1	0	0	7	1	7	1	4	5	6	7	5	2	1	3	2	4	3	4	4	4	6	5	7	5	6	6	4	5	1	1	2	1	5	6	3	2	7	6	6	7	3	3	6	6	2	2	1	1
1335	1	0	0	7	1	1	3	6	2	7	3	7	5	7	6	6	3	6	2	5	1	1	2	1	1	7	7	7	6	3	2	1	1	3	6	7	2	6	6	5	7	4	6	1	7	2	5	1	1
774	1	0	0	6	2	3	5	2	5	6	3	5	6	2	4	5	4	4	4	6	6	3	6	3	4	2	4	4	4	2	3	3	2	2	5	4	3	5	4	4	4	4	4	5	5	4	4	2	2
535	.899999976158142	0	1	6	5	6	6	4	5	6	6	6	5	6	6	6	6	5	5	6	6	7	6	6	6	7	5	6	6	6	5	6	6	5	5	4	6	4	7	6	6	7	5	6	6	6	4	6	6
1318	.899999976158142	0	0	7	2	1	4	7	2	6	1	5	7	1	5	1	2	7	3	7	1	1	1	1	3	1	1	4	6	1	1	4	2	4	1	1	1	1	1	5	5	6	6	4	4	5	5	3	3
1352	.899999976158142	0	0	7	1	1	4	2	1	5	3	4	6	1	6	2	1	6	1	6	2	2	2	4	2	2	2	4	4	2	2	2	2	4	2	6	2	2	2	6	6	4	4	6	6	4	4	1	1
1075	1	0	0	7	1	1	1	4	2	6	2	7	7	1	1	4	4	4	2	6	1	1	1	2	3	2	6	6	4	1	2	1	1	1	1	1	1	1	1	5	5	4	2	5	5	2	4	2	2
1188	1	0	0	7	1	2	1	1	4	7	1	1	7	1	7	1	2	4	1	6	1	1	1	7	2	1	2	4	4	1	1	1	1	2	1	1	1	1	1	6	1	7	7	3	2	7	7	1	1
1236	1	0	0	6	1	2	5	5	5	6	5	5	5	1	6	1	2	5	2	6	2	4	1	5	3	3	5	5	4	1	3	3	2	1	1	1	1	1	3	3	2	6	6	5	1	5	6	2	2
1321	.899999976158142	0	0	7	2	6	7	4	6	1	7	1	1	1	7	4	1	7	6	5	4	4	7	6	7	4	7	7	6	4	1	5	1	6	5	7	7	4	6	6	6	6	7	4	4	5	6	1	1
1123	1	25	0	5	1	6	4	7	5	2	4	1	4	3	5	3	2	4	3	7	3	2	3	7	7	1	2	1	4	2	3	2	4	3	7	5	1	1	4	4	4	7	7	4	5	7	7	3	4
1465	1	0	0	7	1	1	6	2	5	6	4	4	6	2	4	4	4	5	4	6	4	4	2	5	4	5	5	3	6	2	1	2	1	2	1	3	1	1	1	5	4	5	6	4	4	4	5	2	2
1158	.899999976158142	0	0	7	1	7	7	4	7	7	7	1	1	7	7	1	1	4	1	7	6	7	7	6	4	7	1	4	4	1	1	1	1	1	4	4	6	6	4	1	4	6	7	7	1	4	7	1	1
593	1	0	0	7	1	4	3	1	1	3	7	5	6	1	5	3	5	4	3	6	6	5	2	3	5	2	5	3	7	3	1	1	1	3	2	5	2	5	3	3	5	6	4	7	7	4	3	1	3
1164	.899999976158142	0	0	7	1	1	4	6	2	7	3	7	6	1	4	4	4	5	2	4	3	2	1	7	2	7	3	2	4	6	2	3	2	7	2	5	1	1	5	6	6	3	3	6	6	2	4	1	1
1295	1	0	0	6	2	6	6	2	4	2	2	2	2	6	6	2	6	2	6	6	6	4	2	6	4	2	7	6	5	6	1	2	2	6	4	4	2	3	3	5	4	5	4	5	6	2	4	2	1
3107	.800000011920929	0	0	6	3	2	2	5	5	2	3	5	6	1	6	2	3	3	2	5	5	2	2	5	6	2	3	5	3	2	5	2	5	5	1	1	2	1	1	2	5	6	5	2	5	6	6	2	2
637	1	0	0	7	1	1	1	5	7	2	7	5	5	1	7	1	1	2	1	7	5	5	1	5	3	2	5	6	2	2	3	4	1	2	1	1	1	1	1	2	5	6	6	4	3	5	5	1	1
948	1	0	0	6	1	2	2	4	5	4	2	1	4	1	7	1	4	5	5	7	5	2	1	1	5	2	2	4	2	6	2	1	5	7	1	1	1	1	1	2	2	6	6	2	2	6	6	1	2
1137	.899999976158142	0	0	7	1	2	2	1	6	7	2	3	6	1	6	2	2	7	4	7	6	5	1	1	6	3	2	5	2	1	1	1	1	6	1	6	1	1	2	7	5	7	2	7	3	2	6	2	2
978	1	0	0	7	1	7	6	5	3	7	5	1	2	4	7	2	5	5	6	7	7	7	1	6	7	7	2	6	5	4	7	2	1	4	6	7	6	6	6	5	4	6	6	6	5	6	6	2	1
1095	1	0	0	7	2	4	4	7	4	1	6	6	4	1	7	6	4	7	2	4	7	6	5	7	7	2	7	6	7	5	3	4	5	7	2	1	1	1	2	5	5	6	6	4	5	4	5	2	1
1237	1	0	0	5	1	1	2	3	1	7	2	6	7	2	1	2	1	5	2	6	2	2	2	2	3	5	2	1	2	2	3	3	2	3	2	2	1	1	1	2	2	7	7	1	2	5	6	2	2
1060	1	5	0	7	2	2	1	5	1	7	4	7	6	1	1	5	4	6	2	7	2	2	1	7	2	2	4	4	4	4	4	4	2	4	1	1	1	1	1	4	4	4	4	5	4	4	4	1	1
1291	1	0	0	7	1	2	6	3	2	7	3	4	6	1	5	5	3	5	3	7	3	4	1	4	3	2	6	2	3	1	1	2	1	1	2	3	2	3	3	3	4	6	5	4	3	5	5	5	4
1232	1	0	0	7	1	1	1	1	1	7	7	4	1	1	7	3	4	6	5	7	7	1	4	7	1	1	7	1	4	1	1	1	1	1	1	2	1	1	1	4	7	3	3	4	7	2	1	1	1
1355	.899999976158142	0	0	7	1	1	3	1	1	7	1	2	7	1	6	5	1	7	1	7	2	1	1	1	4	2	3	6	4	1	1	1	1	1	4	6	1	2	1	7	1	4	2	7	6	2	6	1	1
1418	1	0	0	7	1	1	6	2	2	6	3	6	6	1	5	6	4	5	2	7	2	1	2	5	1	1	6	2	4	2	1	1	1	3	2	4	1	1	1	4	3	6	6	2	2	4	6	1	1
1144	1	0	0	6	2	4	2	2	3	6	5	4	2	2	6	2	3	5	3	6	5	4	5	6	6	4	3	2	3	3	3	2	2	5	2	4	3	3	3	3	3	6	6	3	3	5	6	2	2
1309	.899999976158142	0	0	6	1	2	5	5	7	3	5	4	5	5	5	2	3	5	5	5	5	5	3	3	7	2	2	5	2	2	2	2	2	2	2	4	1	1	2	2	2	7	6	5	2	5	7	1	3
1581	1	0	0	6	2	2	5	6	5	3	5	5	2	2	6	6	2	6	5	6	2	2	5	6	2	5	5	6	5	6	1	5	5	6	2	2	1	2	2	6	6	5	2	6	6	2	5	2	2
1410	1	0	0	7	2	2	2	5	6	5	5	4	5	4	6	5	3	5	6	5	7	3	2	6	4	2	4	5	6	4	2	2	3	6	6	6	4	6	6	5	6	4	4	4	3	3	3	6	5
1940	.899999976158142	0	0	4	4	4	5	4	3	4	4	4	3	4	4	4	5	4	3	4	3	3	5	6	5	5	4	4	4	4	3	4	3	5	5	4	4	4	4	5	5	5	4	5	5	4	5	5	4
2055	1	0	0	7	1	1	2	6	6	1	5	2	2	1	7	2	4	5	3	3	5	6	2	7	5	6	7	6	6	6	3	2	5	7	2	5	1	1	1	6	6	2	2	6	6	2	2	1	2
2069	1	0	0	5	6	6	1	7	6	1	6	2	7	6	1	7	2	6	6	1	6	6	6	2	6	3	7	1	7	7	6	7	6	7	1	5	1	1	2	7	7	1	1	7	7	1	1	1	2
2327	1	0	0	7	2	2	3	4	3	6	6	4	5	4	6	3	2	5	5	6	6	6	2	6	2	5	2	2	6	2	1	2	2	3	3	6	3	2	3	4	4	6	6	4	4	4	5	2	2
1415	1	0	0	6	5	3	3	4	4	7	4	4	6	7	5	4	4	5	2	6	3	4	4	4	4	4	4	4	4	4	3	4	4	4	2	4	3	4	4	3	4	4	5	4	4	4	4	3	3
1122	.899999976158142	0	0	7	1	1	5	4	5	2	2	6	7	1	7	7	1	7	1	7	5	2	1	3	2	1	7	1	1	2	1	1	1	1	1	5	1	1	1	5	4	6	5	5	7	5	7	4	2
1510	1	0	0	7	4	4	4	4	5	4	5	4	2	4	6	4	2	3	4	6	4	5	2	5	3	4	4	4	4	3	2	2	4	3	2	4	2	2	2	4	4	5	6	3	3	4	4	2	2
1446	1	0	0	7	1	1	5	6	5	7	6	2	2	7	7	5	4	4	1	7	1	4	1	1	5	5	5	6	7	5	1	1	1	3	2	2	1	1	5	2	1	5	2	5	6	1	1	1	1
1580	1	0	0	6	2	2	6	4	2	7	5	3	1	2	6	2	3	5	5	6	2	5	1	7	2	6	7	4	4	4	1	4	1	6	2	4	2	2	2	2	5	2	5	4	5	3	3	1	2
3050	1	0	0	7	6	5	7	7	5	1	6	7	5	7	7	5	5	5	5	1	5	6	1	5	7	7	5	1	6	6	6	7	7	5	5	5	6	6	5	7	5	1	5	4	6	5	7	1	1
3198	1	0	0	7	1	2	6	3	6	3	2	5	6	3	5	4	3	6	3	6	5	4	2	3	5	6	4	5	5	1	1	3	1	2	5	5	5	5	5	6	5	2	4	7	6	2	2	2	3
3965	1	0	0	7	1	3	7	5	7	4	5	2	5	1	7	4	2	6	5	7	5	5	1	5	1	4	5	5	4	4	1	5	6	4	1	1	1	1	1	1	1	7	7	4	1	7	7	1	3
1996	1	0	0	6	1	2	3	5	5	4	3	5	6	3	3	6	2	5	6	5	3	2	2	3	3	3	6	4	6	3	2	3	3	2	2	3	3	2	3	6	5	5	2	5	5	3	3	2	3
1088	.899999976158142	25	0	7	1	1	6	7	1	7	5	1	6	1	7	4	4	5	1	7	1	1	1	2	1	1	3	2	4	3	1	1	2	3	1	1	1	1	1	1	1	7	7	5	2	5	6	1	4
2001	1	0	0	7	1	2	4	2	2	6	3	6	7	1	2	3	2	6	2	7	4	3	2	1	4	2	3	5	2	1	1	2	2	1	1	1	1	1	1	6	6	3	5	6	5	5	7	3	4
1175	1	0	0	6	1	3	5	4	6	5	4	4	6	3	5	3	4	6	4	7	4	4	4	6	5	3	4	3	4	2	3	4	3	4	2	2	1	1	3	4	4	4	4	4	3	4	6	5	4
1977	1	0	0	7	1	1	1	2	1	7	4	1	7	1	4	6	2	7	2	7	1	1	1	5	1	6	4	6	2	1	1	1	1	6	1	1	1	1	1	6	3	3	4	5	3	6	6	1	2
1145	1	0	0	7	1	1	7	3	1	7	1	5	7	1	7	1	3	7	6	7	1	1	1	2	1	7	4	1	5	1	1	1	1	1	5	2	1	1	1	6	5	7	5	5	5	6	7	3	1
1175	1	0	0	6	3	2	6	4	2	6	3	3	6	1	6	5	2	6	3	7	2	2	1	2	2	3	2	5	2	3	4	4	3	4	2	1	1	1	2	3	2	6	7	2	2	6	6	2	2
1504	1	0	0	7	1	1	6	2	4	7	2	6	7	1	6	4	2	5	1	7	2	3	1	2	2	2	6	4	2	1	1	1	4	2	1	2	1	1	1	6	2	6	5	4	4	4	6	2	3
1145	1	0	0	7	2	2	4	2	2	6	2	4	5	1	4	2	2	5	4	7	1	5	2	2	6	5	2	5	3	2	2	4	6	5	1	2	1	2	2	2	2	7	6	7	2	6	6	2	2
1282	1	0	0	7	1	1	6	5	1	6	2	2	4	1	7	1	1	7	1	7	1	1	1	1	1	1	1	5	1	3	1	1	4	1	5	5	5	1	5	1	1	7	7	4	1	6	7	1	1
1065	1	0	0	1	2	4	4	6	2	6	1	1	4	4	1	4	1	6	6	4	6	2	6	4	6	4	1	6	4	4	1	6	4	4	1	1	1	2	4	2	4	4	4	4	4	6	6	2	3
1505	1	0	0	6	1	2	6	5	2	6	2	4	6	2	4	4	2	6	3	6	3	2	2	3	2	4	5	3	4	3	2	2	1	4	2	4	2	2	3	5	5	5	6	6	5	2	5	2	3
1651	1	0	0	6	2	1	1	5	2	7	3	2	7	2	2	2	2	5	2	7	5	2	1	1	6	1	5	1	6	2	3	1	1	7	1	1	1	1	2	5	2	6	5	6	3	5	7	6	5
536	1	0	0	7	4	6	7	6	6	3	7	7	7	7	6	5	2	6	6	3	7	4	6	6	1	4	1	5	6	1	5	7	7	7	6	6	5	6	6	6	6	5	2	5	7	7	5	7	7
1237	1	0	0	6	3	3	6	4	5	6	4	5	4	5	6	3	4	5	5	6	4	4	3	4	5	4	4	5	5	3	3	5	5	4	4	4	6	2	4	5	4	5	5	4	4	5	5	4	4
1549	.899999976158142	0	0	7	2	1	6	4	2	6	2	5	6	2	6	2	4	4	3	6	2	2	3	2	3	2	2	2	4	4	5	3	5	2	5	5	1	2	4	4	2	5	4	4	3	5	4	1	2
1006	1	0	0	7	1	1	7	1	1	7	1	5	7	1	5	1	1	5	1	7	1	1	1	1	4	1	1	1	1	1	1	1	1	1	1	1	1	1	1	2	1	6	6	4	2	6	6	1	1
775	1	0	0	7	1	1	7	1	4	7	4	4	7	1	4	4	4	5	3	7	4	3	7	2	4	3	3	6	4	5	2	1	1	6	7	7	7	7	7	3	5	5	6	5	5	7	6	5	2
1499	1	0	0	6	1	2	6	4	2	7	4	4	6	4	7	2	4	4	3	6	4	4	4	4	4	4	5	4	4	2	2	1	4	4	2	2	2	2	2	4	4	6	6	4	4	6	6	2	3
1228	1	0	0	7	4	2	5	3	4	7	5	1	7	1	7	4	4	4	1	7	4	4	2	4	4	4	2	4	6	5	3	3	5	2	1	4	4	1	1	4	4	6	6	5	3	5	6	4	2
1550	1	0	0	5	4	2	4	4	3	5	5	4	5	2	6	2	3	5	2	7	4	6	3	5	4	4	4	4	6	5	4	3	4	4	1	1	1	1	5	4	5	7	7	3	3	7	7	4	2
1065	1	0	0	7	4	2	6	3	2	5	2	4	6	2	7	2	3	4	2	6	2	6	2	2	2	3	1	2	6	5	3	2	6	2	3	3	2	2	2	2	2	6	6	3	2	7	6	6	3
798	1	0	0	7	2	1	7	1	2	7	4	4	5	2	6	4	4	6	3	6	1	3	1	2	2	4	5	5	4	3	2	3	2	5	6	4	4	2	5	6	5	7	5	3	2	5	5	4	4
848	1	0	0	6	2	2	2	4	3	6	4	2	5	2	7	4	4	4	2	6	4	4	3	4	4	2	3	4	4	4	3	2	4	6	2	2	1	1	2	3	3	6	6	4	3	6	6	4	4
1051	1	0	0	3	2	1	3	5	7	2	2	4	7	1	4	2	3	5	5	7	1	2	1	6	2	3	7	5	7	6	3	5	3	7	5	1	1	2	5	7	7	3	2	7	4	3	3	4	2
1079	.899999976158142	0	0	6	6	3	6	6	5	6	7	2	5	2	7	2	3	6	3	6	5	4	2	6	6	6	6	5	6	6	2	6	6	6	2	4	5	2	2	5	5	6	6	5	3	6	6	2	1
1009	1	0	0	5	4	2	4	5	3	6	3	4	4	4	5	5	4	6	6	7	4	4	2	5	3	1	1	6	4	3	3	5	4	4	1	1	1	1	6	4	4	7	5	2	4	6	4	1	1
2114	1	0	0	7	1	3	1	4	4	7	4	1	1	7	5	1	1	4	2	7	4	5	4	5	4	4	1	2	3	1	7	4	4	6	1	4	1	1	1	1	1	4	7	4	4	5	6	1	1
810	1	0	0	4	4	5	7	4	5	4	7	1	1	5	7	1	4	7	1	5	4	7	1	7	4	6	4	6	5	1	1	3	4	5	7	7	1	3	7	4	1	7	7	2	1	7	7	1	1
3879	1	0	0	5	2	2	4	5	5	6	5	4	6	1	7	3	2	4	1	6	1	4	2	5	3	2	3	2	6	4	4	2	6	4	4	3	1	2	1	5	1	6	6	5	4	7	7	3	6
3622	1	0	0	7	1	4	1	4	4	5	5	4	6	4	4	4	4	5	4	4	4	4	1	4	4	4	5	2	5	4	2	4	4	4	4	4	1	5	2	4	1	5	5	1	1	5	5	4	5
988	1	0	0	7	2	6	6	3	3	6	3	5	5	1	7	1	5	6	2	7	2	7	1	6	4	2	2	1	3	5	3	2	1	5	1	4	1	1	1	1	1	7	7	1	2	7	7	3	3
1272	1	0	0	7	2	2	3	4	3	6	6	2	4	2	7	2	2	5	2	6	5	4	2	5	4	4	1	3	6	5	2	4	5	6	1	1	1	1	2	3	3	4	6	3	3	6	6	2	2
977	1	0	0	7	2	2	5	3	2	5	2	4	5	2	2	4	4	4	2	7	4	4	1	5	6	3	2	2	3	2	4	2	2	2	2	2	4	6	5	4	1	7	7	4	4	7	7	3	3
1253	1	0	0	5	2	3	3	5	6	2	2	2	3	4	1	2	1	5	2	5	6	2	2	5	6	4	2	5	4	3	3	1	7	5	3	1	1	2	3	3	5	2	4	2	5	2	3	1	5
1104	.899999976158142	0	0	5	2	5	4	4	4	5	4	3	3	2	5	3	4	4	3	6	5	5	4	5	5	3	2	3	3	3	3	3	3	3	2	4	2	2	2	3	3	5	6	3	3	5	6	3	2
1885	1	0	0	6	2	2	4	4	5	6	4	4	6	1	6	4	3	5	2	6	5	3	2	2	2	2	1	4	4	2	2	4	4	4	2	4	1	2	5	2	2	6	6	4	5	6	6	2	2
4265	1	0	0	7	1	1	5	3	4	5	3	4	6	1	6	2	2	2	1	7	3	3	1	4	2	1	2	3	3	2	2	2	2	3	2	2	1	2	2	2	3	6	6	3	3	6	6	1	3
873	1	0	0	7	1	1	6	1	6	4	1	6	4	2	3	4	1	7	1	7	7	1	3	4	5	7	7	2	4	1	1	1	1	1	6	7	5	6	7	6	7	6	4	7	7	1	1	1	1
1061	1	0	0	5	5	4	5	4	5	5	4	5	6	5	5	5	4	5	5	6	6	4	6	5	5	6	5	5	4	6	7	5	6	7	3	3	2	1	3	6	5	5	5	4	6	5	5	3	3
2621	1	5	0	7	1	2	4	3	4	7	4	4	6	1	4	3	3	4	3	7	4	4	2	2	3	3	6	2	4	2	1	2	1	3	3	6	2	1	3	4	3	6	5	4	3	5	5	3	3
1211	.899999976158142	0	0	7	1	1	1	7	6	7	1	7	7	1	7	1	1	6	1	7	1	1	1	1	1	2	6	6	6	6	1	2	5	6	5	5	1	1	6	7	6	7	7	6	7	1	7	1	1
747	1	0	0	7	2	1	4	6	1	7	1	4	7	3	4	5	1	7	2	7	1	3	1	1	1	2	3	4	4	4	1	2	2	2	2	3	1	1	3	2	1	7	7	2	1	7	7	4	1
958	1	0	1	6	2	2	6	4	7	5	4	2	4	7	7	5	4	5	2	7	1	4	2	7	1	2	2	4	4	4	1	2	4	4	1	4	2	1	1	1	1	7	7	7	6	7	7	1	1
2207	.899999976158142	0	0	7	1	1	6	6	3	5	5	3	7	1	5	2	1	7	1	7	2	2	2	2	2	2	3	3	5	1	2	2	1	2	1	1	1	1	1	5	3	6	7	3	3	5	5	1	2
1802	1	0	0	5	2	2	5	4	2	5	3	3	4	4	4	2	3	4	3	5	4	4	3	3	5	2	2	6	6	3	1	2	2	4	2	5	2	4	3	5	6	6	5	6	3	5	5	3	4
1513	1	0	0	7	3	4	3	4	4	6	6	4	2	6	5	4	4	4	6	6	4	5	1	5	4	4	4	4	4	4	6	4	4	5	1	4	2	3	2	5	4	6	7	4	3	6	6	1	1
855	1	0	0	5	2	2	4	1	1	5	4	4	2	5	4	1	1	2	1	7	3	2	2	3	4	2	2	2	4	2	1	1	1	1	1	4	1	1	2	2	1	2	4	2	1	7	7	1	2
884	1	0	0	3	6	3	2	6	4	1	6	4	5	3	3	3	4	4	7	5	4	6	3	4	3	4	5	2	5	7	6	4	7	3	3	4	3	2	3	6	5	4	5	1	3	4	4	4	4
983	1	15	0	7	4	2	1	7	5	6	2	7	7	4	7	5	3	5	1	7	6	2	7	4	7	7	1	1	7	2	7	2	5	6	1	6	1	4	7	4	6	7	7	2	4	6	5	1	1
1039	.899999976158142	0	0	5	3	3	4	4	4	5	6	3	3	2	5	5	5	4	3	6	2	3	3	6	6	3	5	3	4	4	4	4	4	5	2	2	2	2	2	4	6	5	4	5	4	4	5	2	2
1313	1	0	0	6	3	3	4	4	6	5	5	4	4	2	6	4	4	5	5	5	4	5	2	4	4	4	3	4	4	4	3	2	4	2	2	4	2	2	2	4	4	5	6	4	4	6	5	3	2
897	1	0	0	5	1	4	2	5	6	3	7	1	5	1	4	4	3	5	4	5	4	6	1	7	4	7	5	4	4	5	4	5	3	5	1	2	1	1	2	3	5	5	3	5	5	4	5	3	2
1278	1	0	0	6	2	2	3	3	3	3	5	4	6	1	5	2	3	5	3	3	3	3	2	3	2	4	2	5	5	4	5	3	3	5	1	1	7	1	1	5	5	6	6	3	3	5	5	1	3
1816	1	0	0	5	2	3	5	6	5	3	1	5	4	2	1	4	4	4	3	3	4	4	3	3	5	5	7	5	5	5	3	5	5	5	2	5	1	2	2	5	7	3	6	6	5	3	4	2	4
1846	1	0	0	7	1	1	2	4	2	4	7	7	7	1	7	2	1	7	1	7	4	7	2	6	2	7	7	1	6	1	1	2	1	2	1	4	1	1	1	1	1	7	7	1	1	7	7	1	1
3477	.699999988079071	20	0	6	1	1	5	4	4	6	2	4	7	2	2	4	1	5	2	7	1	1	1	1	2	2	3	2	3	1	1	2	1	1	1	1	1	1	1	3	4	4	4	6	6	4	4	3	3
1709	1	5	0	5	4	3	1	5	5	4	5	4	4	1	5	3	3	5	3	3	4	5	2	4	4	5	5	5	4	5	5	3	6	6	1	1	1	1	1	3	2	7	6	3	3	5	5	3	2
4170	1	0	0	7	2	4	4	2	6	6	6	2	6	2	6	7	6	6	6	4	4	4	6	4	6	2	6	1	6	1	1	2	1	4	1	6	1	1	1	1	1	6	4	4	4	4	6	1	1
1009	.899999976158142	0	0	5	5	4	3	5	5	6	5	4	4	4	6	2	3	4	5	6	5	5	4	4	6	2	5	5	5	6	5	4	3	5	4	4	2	4	2	2	4	5	7	6	6	4	4	2	2
1388	1	0	0	7	2	1	3	6	5	6	5	4	7	2	6	4	2	7	5	7	1	4	1	1	4	4	5	5	4	5	5	4	5	5	1	1	1	1	1	4	4	5	5	5	5	4	6	5	5
753	1	0	0	6	3	1	5	6	4	6	2	4	6	2	7	2	3	6	3	5	1	1	1	3	2	4	3	5	5	6	5	4	4	7	1	1	5	1	1	5	5	4	4	5	5	5	6	4	3
1738	1	0	0	7	3	1	3	3	6	2	5	3	6	3	5	4	3	5	5	6	5	4	1	4	2	5	4	5	5	5	5	3	3	6	1	2	1	3	2	3	3	5	6	5	3	6	5	1	3
1267	1	0	0	7	1	1	7	5	3	2	5	3	6	1	7	1	3	5	2	7	2	1	1	1	1	1	3	2	2	1	1	1	5	5	1	1	1	1	1	2	1	7	7	2	1	5	6	5	3
4244	1	0	0	6	1	1	5	5	1	6	1	3	3	3	3	2	3	6	3	4	1	1	1	1	1	3	1	1	1	4	2	4	4	5	1	4	1	1	1	3	1	3	6	3	3	6	5	5	4
883	1	0	0	7	1	1	7	1	2	7	5	1	6	1	1	2	2	2	1	7	1	1	1	6	1	7	1	2	6	1	1	1	1	1	5	5	2	6	5	1	1	7	7	7	1	7	7	1	1
1369	1	0	0	6	5	1	3	6	4	6	2	6	7	1	5	2	1	5	1	6	1	2	1	2	1	4	2	2	4	2	2	2	2	2	1	2	1	1	1	4	4	6	6	4	4	5	6	3	4
1693	.899999976158142	0	0	7	1	1	5	1	1	6	1	4	6	1	6	1	1	6	2	6	2	1	1	3	1	2	1	4	4	4	1	1	4	4	1	1	1	4	1	5	4	4	4	6	4	4	7	4	2
862	1	0	0	7	1	1	7	4	2	7	2	4	6	1	5	2	2	6	3	7	1	3	1	2	2	2	2	2	3	2	2	1	2	3	3	2	1	1	5	3	2	6	6	2	2	6	6	4	4
975	1	0	0	6	1	1	5	5	3	6	5	4	5	1	6	1	1	4	1	7	1	1	1	2	1	2	2	4	2	2	2	2	2	4	1	1	1	1	1	5	2	6	5	5	3	5	6	3	4
1349	1	0	0	7	3	1	5	4	4	4	4	3	3	4	5	4	3	5	4	5	3	4	2	4	3	4	2	3	4	4	5	3	3	5	4	4	5	4	4	2	4	5	6	3	4	5	5	2	2
1381	1	0	0	7	2	2	3	3	4	1	6	2	2	2	7	2	2	6	5	6	6	4	2	5	4	2	4	4	4	6	4	2	2	5	5	3	4	5	4	4	4	5	5	4	4	5	5	1	1
1561	.899999976158142	0	0	6	2	1	4	6	2	6	3	5	6	1	6	2	2	7	2	6	1	2	3	1	2	2	2	5	4	5	2	2	5	6	1	1	1	1	2	2	2	6	7	4	2	6	6	4	4
1262	1	0	0	7	1	1	6	4	2	7	4	3	7	1	7	2	2	6	3	7	3	1	1	1	1	4	1	4	2	4	3	1	3	4	3	1	2	1	4	1	2	7	7	2	1	7	7	3	3
1139	1	0	0	7	1	2	7	2	2	7	4	2	6	1	7	4	2	5	5	7	2	3	5	4	5	4	6	6	4	5	5	6	2	7	6	2	1	1	6	4	2	7	4	4	4	5	6	3	4
1993	.899999976158142	0	0	7	1	1	7	3	1	5	5	1	5	1	7	1	1	7	1	7	2	3	3	5	1	2	1	2	4	3	1	1	5	3	1	5	1	1	2	2	1	6	7	2	2	6	6	1	1
2057	1	0	0	6	2	2	5	5	2	6	5	4	5	2	6	3	4	5	5	7	4	3	2	4	3	2	2	5	3	3	2	3	4	4	1	3	2	1	2	2	2	6	6	3	3	6	6	4	4
904	1	0	0	6	2	1	5	3	2	6	4	2	6	1	6	2	2	6	2	6	2	1	1	3	2	2	1	2	3	3	2	2	2	2	2	2	1	1	1	2	1	5	6	2	2	6	6	1	2
1653	1	0	0	7	1	1	4	2	1	7	1	4	7	1	5	1	1	6	1	7	1	1	1	1	1	1	4	2	2	1	1	1	1	2	1	1	1	1	1	2	2	7	7	6	1	6	6	1	1
1180	1	0	0	7	1	1	7	3	1	7	2	4	4	2	7	1	4	5	2	7	1	1	3	3	1	1	1	1	1	2	1	1	1	1	5	3	2	3	6	1	1	7	7	1	1	7	7	3	1
1579	1	0	0	6	4	3	4	5	5	6	5	3	6	3	6	4	4	5	5	6	4	4	4	5	7	4	2	5	5	4	5	4	2	5	2	2	1	4	3	5	4	6	7	4	4	6	7	1	1
1421	1	10	0	7	2	1	6	5	1	7	3	4	7	2	7	1	2	5	2	7	1	1	1	1	1	2	1	1	4	6	4	1	5	5	2	5	2	1	3	1	1	6	5	2	1	6	2	3	2
2501	1	0	0	6	1	1	4	1	4	4	5	4	5	1	7	1	1	7	4	7	1	5	1	5	1	1	1	1	4	4	3	1	4	4	1	1	1	1	1	1	1	7	7	1	1	7	7	1	1
805	.800000011920929	0	0	7	5	1	5	6	5	6	2	5	7	2	7	2	2	7	2	6	1	5	1	2	2	3	3	5	3	5	1	3	6	6	1	1	2	1	1	5	2	6	3	5	5	6	6	1	5
825	1	0	0	7	1	1	6	1	1	7	4	7	7	1	7	4	1	7	1	7	1	1	1	1	2	1	1	4	1	1	1	1	1	1	4	1	2	2	5	5	1	7	7	7	5	7	7	3	3
830	1	0	0	5	6	6	2	4	5	3	5	3	2	5	7	4	6	3	4	4	5	5	4	4	4	6	6	5	4	6	5	4	5	4	2	2	1	5	1	3	5	4	4	3	3	5	6	2	2
1045	1	0	0	7	1	7	1	2	6	6	5	4	6	1	6	1	4	4	2	7	5	5	3	6	3	1	1	2	4	5	2	1	2	5	1	1	1	1	1	5	6	5	7	4	3	6	7	1	1
1285	1	0	0	6	6	2	4	6	5	6	2	6	6	2	6	2	2	6	2	6	4	6	2	6	6	6	5	2	4	2	3	2	6	2	4	2	2	1	2	2	6	5	6	2	2	6	6	2	6
1146	1	0	0	6	2	3	5	2	3	5	5	3	4	3	6	3	3	5	3	7	2	5	2	5	1	3	1	3	2	6	2	2	2	3	1	1	1	1	1	1	1	7	7	3	4	6	7	2	2
919	1	0	0	5	4	4	5	4	4	5	4	3	4	2	5	4	4	5	3	6	4	4	2	3	5	4	2	4	5	4	3	3	3	3	3	4	3	2	3	5	3	2	6	5	3	5	5	3	4
2129	.899999976158142	0	0	5	3	4	3	5	4	5	3	3	5	3	5	3	3	4	3	6	4	4	3	4	3	3	2	4	5	5	3	3	5	3	2	2	2	2	2	4	2	4	5	3	3	5	5	4	3
1037	.899999976158142	0	0	5	4	4	2	4	5	6	4	3	6	4	4	1	4	4	4	7	4	4	4	4	4	2	1	4	4	4	5	5	4	6	1	4	1	1	1	3	4	6	7	4	6	6	7	2	4
1236	1	0	0	7	2	2	5	5	6	6	5	6	5	2	6	2	4	5	2	7	6	5	5	6	5	6	3	4	5	6	1	2	7	6	2	6	2	1	3	6	1	6	4	5	5	5	6	1	2
1622	1	0	0	6	6	4	5	2	3	6	3	7	6	4	5	7	6	5	5	6	6	2	6	6	5	7	5	4	5	4	4	7	3	6	4	6	6	2	3	4	6	6	5	5	7	7	5	6	6
1230	1	0	0	7	2	4	5	4	5	3	4	3	6	2	5	4	4	4	2	6	2	4	3	2	4	3	3	4	4	4	4	2	3	6	2	3	3	2	2	4	5	6	4	4	4	4	3	3	3
1153	1	0	0	5	3	2	6	2	4	5	4	4	6	1	6	4	2	5	2	7	4	4	1	5	4	2	1	4	3	4	3	3	5	4	2	2	1	1	2	5	5	5	6	4	2	5	6	2	3
1097	.899999976158142	0	0	7	2	7	5	3	3	4	6	3	4	1	7	6	3	4	4	4	3	4	3	6	5	4	3	3	4	4	2	3	5	4	1	1	1	1	1	2	1	6	7	4	3	4	4	4	2
658	1	20	1	4	4	4	4	4	4	4	4	4	4	4	4	4	4	4	4	4	4	4	4	4	4	4	4	4	4	4	4	4	4	4	4	4	4	4	4	4	4	4	4	4	4	4	4	4	4
754	.899999976158142	0	0	4	4	3	5	4	5	4	4	5	4	4	5	3	6	5	5	4	3	3	2	5	4	3	4	3	5	4	3	4	2	5	4	3	4	6	3	2	4	4	3	3	3	4	3	2	4
769	1	0	0	6	6	6	5	6	6	5	3	6	6	3	4	1	5	4	3	7	3	4	5	6	5	4	5	6	5	5	6	5	4	5	6	6	1	5	5	4	6	5	3	5	6	4	6	2	4
834	1	0	0	4	3	4	4	3	4	5	4	5	5	2	4	2	3	4	2	5	3	3	3	3	3	5	2	4	4	3	3	2	5	2	3	3	2	3	2	6	2	5	6	3	4	4	6	2	3
1150	1	45	0	3	6	3	5	5	6	5	5	3	3	2	7	5	5	4	5	5	4	4	3	5	5	5	2	5	5	5	7	5	6	7	3	4	1	1	3	5	2	5	7	2	3	6	6	2	2
975	1	0	0	2	6	4	4	2	4	4	4	2	4	1	5	2	4	4	2	6	4	4	2	4	4	4	1	3	5	5	3	2	4	2	1	1	1	1	2	2	1	5	6	3	2	6	4	3	2
1136	.899999976158142	0	0	7	1	4	4	5	5	6	6	1	4	4	7	1	4	4	1	6	4	4	2	5	7	4	2	1	6	3	2	3	1	3	1	6	1	4	5	3	4	3	4	4	4	4	6	1	2
1133	1	0	0	7	2	1	6	6	2	6	3	4	7	2	7	5	3	7	1	7	1	4	1	4	1	2	4	4	3	1	1	2	2	7	1	3	1	1	1	2	4	7	7	2	1	7	7	2	1
1360	.899999976158142	0	0	6	4	2	5	5	5	6	4	3	6	3	6	4	3	5	5	6	4	4	5	4	6	6	4	4	5	4	5	5	4	5	1	1	1	1	1	6	5	6	4	5	5	5	6	4	3
1221	1	0	0	7	1	2	6	4	4	6	6	3	5	2	6	3	5	6	2	5	6	3	1	5	7	7	6	3	4	1	1	2	1	2	2	2	1	4	2	5	2	5	6	6	6	4	5	2	2
1417	1	0	0	7	7	2	6	5	7	7	6	2	4	6	7	3	3	7	7	7	7	6	7	7	7	7	4	7	4	5	7	6	2	7	4	7	7	7	5	4	6	6	5	6	6	5	5	6	4
1247	1	0	0	6	5	2	5	3	5	7	4	5	5	4	6	5	5	5	5	4	5	2	3	4	4	6	3	5	4	6	4	3	4	6	4	5	5	4	2	6	5	6	5	4	6	4	5	5	6
1380	1	0	0	5	4	4	5	6	3	3	4	3	4	3	5	3	3	5	4	3	3	4	2	5	3	4	4	5	5	7	5	1	7	5	1	1	1	1	1	5	3	5	4	3	3	5	4	3	3
1379	1	0	0	6	1	1	6	5	4	6	2	5	7	1	7	4	1	4	1	7	2	1	2	2	3	2	4	3	5	5	3	2	4	5	1	4	1	1	1	4	2	6	7	4	5	4	4	4	4
1432	.600000023841858	20	0	6	1	2	2	5	4	6	6	3	7	1	7	1	2	7	2	7	2	3	3	6	5	2	1	3	3	2	1	1	2	5	1	2	1	1	1	2	1	7	6	6	2	5	6	1	2
862	.600000023841858	20	0	7	1	1	5	1	5	7	4	1	7	1	5	5	4	4	5	7	5	1	1	5	5	2	2	3	4	1	1	1	1	1	3	4	1	1	5	7	5	5	7	2	2	7	7	1	2
1182	1	20	0	5	4	4	1	2	5	5	4	6	5	3	6	3	3	5	3	5	2	5	5	4	5	2	2	2	4	4	5	4	6	3	1	1	1	1	2	3	2	5	5	3	3	6	6	2	2
1613	1	0	0	7	2	4	6	4	4	6	4	5	4	2	6	2	4	6	4	6	4	4	4	7	4	1	1	2	4	2	2	2	2	2	2	4	1	2	2	1	1	7	7	1	1	7	7	4	4
1102	1	0	0	7	7	1	1	7	1	7	7	2	6	1	3	1	2	1	2	7	3	1	5	7	5	4	1	1	7	1	7	7	7	1	1	3	1	1	1	1	1	7	7	1	1	7	7	4	1
1827	1	0	0	6	1	1	7	4	6	4	1	1	5	1	7	1	1	7	1	7	1	1	1	5	1	1	1	1	1	4	1	1	6	1	1	1	1	1	1	1	1	6	7	1	1	6	7	4	2
1106	1	10	0	7	3	3	4	3	3	6	4	1	5	3	4	3	2	7	4	5	1	3	1	3	3	3	1	4	4	3	4	4	4	1	3	2	1	1	2	4	4	6	5	4	2	7	6	4	3
1763	1	0	0	7	1	1	4	3	7	4	1	4	4	1	1	4	4	6	1	5	1	4	4	4	1	1	1	4	4	4	4	4	4	4	1	1	1	1	1	1	1	7	7	1	1	7	7	1	1
1936	1	10	0	5	1	4	5	5	5	4	5	2	5	1	7	3	1	6	3	7	5	5	2	5	5	4	2	1	3	5	4	1	5	5	1	1	1	1	1	2	1	5	6	2	2	6	5	3	1
2079	1	0	0	6	2	2	4	4	5	4	3	2	6	2	7	4	3	4	1	6	4	4	1	6	3	3	2	4	6	6	3	2	5	5	1	1	1	1	1	4	3	7	5	2	2	6	6	1	1
2047	1	0	0	5	4	1	5	5	5	6	3	4	7	2	5	3	5	4	4	5	5	1	3	5	2	3	3	5	4	5	6	6	4	5	6	5	2	3	6	3	5	6	5	5	5	5	5	4	4
2010	1	0	0	6	5	2	3	5	6	6	5	2	6	2	5	2	1	6	3	6	4	2	6	6	6	6	2	4	5	2	5	2	5	2	2	3	2	2	2	5	5	6	6	5	2	6	6	2	3
2193	1	0	0	7	1	1	4	4	5	6	4	1	4	4	7	1	4	7	4	7	1	4	1	5	1	1	1	7	1	4	1	4	4	5	1	1	1	1	4	4	1	4	7	1	1	7	7	1	1
2515	1	0	0	6	2	1	2	4	1	7	3	4	7	1	7	1	3	5	1	7	1	1	1	2	2	3	5	3	4	3	5	3	2	4	1	6	1	1	1	4	6	4	6	6	6	3	4	2	5
2879	1	0	0	6	1	1	6	4	4	6	4	4	5	1	6	4	2	6	4	6	3	4	2	6	2	2	3	2	4	3	3	2	3	4	1	4	1	2	1	4	2	6	6	4	3	5	5	2	2
1234	1	0	0	6	2	3	5	3	1	7	5	3	6	1	6	2	2	6	4	6	2	1	1	5	2	3	3	3	3	3	2	2	2	2	1	2	2	1	1	1	1	7	7	2	1	6	6	2	1
1166	.899999976158142	0	0	7	1	1	6	2	1	6	1	6	6	1	7	2	1	6	1	7	1	1	1	4	1	1	1	1	2	3	1	1	4	6	1	1	1	1	1	2	1	7	6	5	2	6	6	5	4
1427	1	0	0	7	1	1	5	1	1	7	1	7	7	1	6	1	1	5	1	7	2	1	1	2	1	6	2	2	4	1	1	1	1	1	1	4	1	1	1	1	1	7	7	3	2	6	7	1	3
542	1	0	0	7	1	1	7	1	7	7	7	2	5	1	7	1	1	7	1	7	2	1	7	1	5	1	1	6	1	1	1	1	1	1	1	7	7	7	7	1	1	7	7	1	7	7	7	1	1
1575	1	0	0	7	4	1	1	4	1	7	4	4	7	1	4	1	4	4	1	7	1	1	1	4	7	1	7	4	7	4	1	1	4	4	1	4	1	1	1	7	7	7	7	7	7	1	1	4	4
1882	1	0	0	7	1	1	3	5	1	7	5	7	4	2	6	5	3	5	5	7	5	3	1	7	5	3	3	2	7	5	5	2	2	2	1	1	1	1	1	2	1	6	5	6	3	5	5	2	3
1691	.899999976158142	0	0	5	5	3	3	4	5	4	4	4	5	3	7	5	4	5	5	6	4	4	2	6	4	4	3	4	4	4	4	4	4	3	4	4	3	4	4	4	5	6	5	4	4	4	5	3	4
1228	1	0	0	7	1	1	7	5	1	7	2	5	7	1	6	2	1	6	1	7	1	2	1	1	2	4	3	4	5	5	3	1	4	5	1	1	1	1	2	4	3	4	4	5	4	4	6	2	3
2210	1	0	0	7	4	4	4	5	6	5	7	4	1	4	4	4	1	4	4	3	4	4	1	4	5	4	2	4	2	4	1	1	2	5	1	3	5	1	4	1	3	4	6	2	5	4	4	1	1
3796	1	0	0	6	1	2	6	4	4	2	6	6	6	1	6	1	2	6	1	7	4	2	1	4	2	2	1	2	4	6	2	2	4	6	1	4	1	1	1	2	1	4	7	2	2	5	7	2	2
1048	1	0	0	7	1	4	7	6	1	7	5	7	7	1	7	4	4	6	1	7	2	1	1	7	4	1	6	4	6	1	1	1	1	2	1	3	1	1	1	4	2	7	6	3	3	6	7	2	2
1380	1	0	0	6	3	3	6	3	4	5	5	5	7	1	6	4	2	6	3	7	4	3	1	5	4	4	1	2	4	4	2	2	3	3	1	3	1	1	1	5	5	5	7	4	3	6	6	2	2
2216	.899999976158142	0	0	6	4	1	6	6	6	6	2	6	6	2	4	3	6	4	2	7	6	6	2	6	6	4	2	6	6	2	2	6	4	2	2	3	2	2	4	6	5	6	6	2	2	6	7	5	4
1043	1	0	0	7	4	1	1	1	3	7	1	4	6	4	6	1	1	4	3	7	1	1	4	1	2	1	2	1	2	4	1	4	2	1	4	1	1	4	4	1	1	6	7	2	1	7	7	1	2
2455	1	0	0	5	1	3	3	4	3	7	5	2	6	4	7	2	2	6	1	7	6	5	1	5	6	4	4	1	7	2	1	1	1	5	1	1	1	1	1	1	1	6	7	1	2	7	7	3	3
1183	1	0	0	6	1	1	4	4	6	6	6	7	6	1	7	1	1	5	1	6	1	5	1	4	6	1	7	6	5	5	1	5	5	5	2	1	6	5	2	3	3	6	4	2	6	4	4	2	5
1836	1	0	0	7	1	2	7	2	3	6	4	4	4	1	7	4	4	4	1	7	5	5	5	4	4	4	1	4	2	5	4	3	2	3	1	6	3	3	5	2	3	6	6	4	3	5	5	1	1
1886	1	0	0	7	1	1	7	4	1	4	6	2	6	1	7	2	1	7	3	7	2	4	1	1	4	1	1	1	2	4	1	2	2	4	1	2	3	3	1	2	1	7	6	1	2	6	6	1	1
1655	1	0	0	7	1	1	4	5	1	6	4	4	7	3	4	4	4	4	2	7	1	4	1	1	1	4	4	1	4	5	4	2	5	4	1	1	1	1	1	1	1	4	4	4	1	1	5	1	1
802	.899999976158142	0	0	7	1	2	7	1	5	7	7	2	1	1	6	6	2	5	2	7	2	5	1	5	2	2	6	2	2	2	1	1	1	1	2	2	2	2	1	2	2	7	6	5	2	5	6	1	1
987	.899999976158142	0	0	6	3	4	5	5	6	6	3	4	4	3	6	3	4	4	3	6	3	4	2	5	2	4	2	2	3	5	2	4	4	5	1	4	1	1	1	3	2	5	4	3	2	5	6	5	5
1181	1	0	0	4	2	6	4	2	6	2	4	2	5	5	6	2	4	5	3	5	5	6	4	5	6	2	3	5	5	6	6	2	6	5	2	5	5	2	3	3	2	3	6	2	5	5	6	4	4
1361	1	0	0	7	7	7	7	7	4	7	7	7	1	2	6	6	2	7	5	7	7	7	5	7	2	5	1	6	4	7	1	2	7	6	4	2	3	7	3	6	1	6	7	1	1	7	6	1	1
1661	1	0	0	7	1	1	2	7	1	1	4	4	7	1	4	1	5	3	1	1	1	1	1	3	1	1	2	5	5	4	5	1	1	5	1	1	1	1	1	5	1	7	7	5	5	7	6	3	3
2314	1	0	0	6	1	1	7	2	2	6	4	2	6	3	6	4	2	5	4	7	2	2	1	2	2	1	2	2	2	2	2	2	2	5	2	2	1	2	2	1	1	6	6	2	2	4	6	2	2
1762	1	0	0	6	3	2	3	4	3	6	4	4	4	2	6	2	3	5	2	6	3	3	2	4	3	4	4	3	4	2	2	4	3	3	2	4	2	2	2	4	4	4	4	4	3	4	5	4	4
1546	1	0	0	7	1	1	4	5	1	7	6	1	5	1	4	4	2	2	5	7	1	1	1	1	1	1	1	4	1	1	4	1	2	2	1	2	1	1	3	1	1	7	7	2	1	7	7	3	4
[truncated: 208 more columns]
